# Supplementary material for: Expression profiling of spinal cord dorsal horn in a rat model of complex regional pain syndrome type-I uncovers potential mechanisms mediating pain and neuroinflammation responses
Source: J Neuroinflammation. 2020 May 23;17:162. doi: 10.1186/s12974-020-01834-0 (PMC7245895; doi:10.1186/s12974-020-01834-0)
Supplement: Supplementary file 1 — Additional file 1: Suppl. Table 1. All expressed transcripts. [file 12974_2020_1834_MOESM1_ESM.xlsm]

## Sheet: All expressed transcripts
Gene ID	SCDHmodel1 FPKM	SCDHmodel2 FPKM	SCDHmodel3 FPKM	SCDHsham1 FPKM	SCDHsham2 FPKM	SCDHsham3 FPKM	Other Gene ID	log2(SCDHmodel/SCDHsham)	Qvalue(SCDHsham-vs-SCDHmodel)	Pvalue(SCDHsham-vs-SCDHmodel)
100034253	35.32	34.11	35.78	33.16	35.95	34.93	Gnl3l	0.0156081	0.547474	0.681332
100036765	105.24	102.53	77.31	82.08	81.86	100.84	Ccdc92	0.106486	1.81e-05	2.3e-06
100049583	7.08	8.29	6.01	7.58	6.74	7.42	Trex1	-0.021823	0.610356	0.839947
100101439	0.14	0	0	0	0	0.05	Vom2r21	1.551	0.354547	0.317068
100124593	0	0	0.32	0	0.13	0.06	Cxcr6	0.703002	0.464867	0.497697
100125361	1.38	1.23	1.94	1.98	2.24	1.73	Zfp867	-0.389192	0.0152713	0.00440704
100125362	25.88	26.92	27.24	27.75	29.49	27.09	LOC100125362	-0.0757729	0.00703269	0.00175102
100125363	0.34	0.26	0.23	0.18	0.12	0.26	Fbxl13	0.57609	0.23952	0.171295
100125364	10.04	10.27	10.07	11.8	10.44	9.48	LOC100125364	-0.053235	0.389319	0.367996
100125367	2.58	3.11	3.24	3.49	2.9	2.48	LOC100125367	0.0150327	0.635543	0.904474
100125368	3.32	3.05	3.08	3.71	3.74	2.66	LOC100125368	-0.0468401	0.544449	0.672286
100125370	23.2	20.92	22.38	18.55	22.49	20.6	Nadk	0.128717	0.00290668	0.000632247
100125372	0.07	0.07	0.07	0.07	0	0	Ces1f	1.551	0.226087	0.157092
100125373	28.19	28.35	37.2	34.97	28.1	24.68	Pnrc2	0.0971807	0.0401259	0.0148123
100125374	3.19	2.47	3.13	3.49	2.79	3.49	Adat3	-0.153356	0.33938	0.293164
100125378	16.09	15.89	14.81	12.89	15.33	15.88	Nudcd3	0.0839693	0.219272	0.150056
100125384	0	0	0.05	0	0	0	LOC100125384
100125385	9.46	8.93	8.94	7.93	8.57	9.6	Mroh1	0.0645768	0.432225	0.438094
100125595	0	0	0	0	0	0	Rs1
100126191	19.19	22.91	7.83	14.14	17.8	15.44	Rab1b	0.0815311	0.205123	0.136221
100126231	0	0	0	0	0	0	Mln
100134827	22.91	25.36	28.6	33.24	26.49	27.1	Mfsd14a	-0.174482	5.18e-06	5.94e-07
100134871	0.86	0.41	1.41	1.59	0	2.94	LOC100134871	-0.782649	0.0695551	0.030564
100137086	4.24	3.11	3.63	2.93	3.07	3.38	Jmjd7	0.226497	0.179071	0.112236
100145871	34.1	37.17	34.65	38.36	33.1	33.91	Adh5	0.00950596	0.603794	0.824822
100147704	0.35	0.31	0.31	0.19	0.38	0.47	Usp43	-0.123231	0.54491	0.674087
100151767	10.55	10.58	12.83	12.54	10.41	9.68	LOC100151767	0.0645376	0.303556	0.245609
100158223	1.3	0.89	1.13	1.53	1.79	1.27	Zfp786	-0.337342	0.0314514	0.0108487
100158225	6.14	6.61	5.58	6.71	6.7	6.07	LOC100158225	-0.0851389	0.354757	0.317314
100158232	6.01	6.03	7.29	6.72	6.7	5.69	Zfp9	0.0187858	0.578744	0.757344
100158233	16.46	17.61	15.55	16.23	15.88	17.15	Slc35a2	-0.00338221	0.650437	0.94945
100169747	1.22	0.2	0.68	0.76	0.59	1.52	Phykpl	-0.305537	0.224675	0.155233
100174909	14.08	14.18	17.23	16.16	16.42	13.61	Smim11	-0.00421621	0.654208	0.969627
100174910	10.34	8.57	10.27	12.67	11.32	9.45	LOC100174910	-0.187386	0.0747144	0.0335115
100188932	64.55	74.76	72.52	71.05	59.16	61.6	Ost4	0.135123	0.0312063	0.0107376
100188933	5.33	4.62	5.94	5.45	5.27	7.27	Fam229b	-0.154258	0.361966	0.327294
100188934	4.49	3.7	4.28	3.41	4.08	3.48	Ctxn3	0.18927	0.199827	0.131208
100188936	14.55	15.04	13.44	15.45	13.98	13.73	Ormdl1	-0.00209554	0.654208	0.974634
100188937	244.31	300.58	282.06	293.62	231.41	289.79	Cox7c	0.0217037	0.420906	0.41762
100188944	140.96	140.16	119.82	118.98	119.85	137.93	Pnkd	0.0558983	0.00546166	0.00130879
100188984	0.19	0.2	0.72	0.41	0.42	0.16	Zfp951	0.160064	0.541925	0.663856
100189544	2.93	4	2.44	3.66	2.35	2.95	Nrn1l	0.0703731	0.577431	0.753411
100190895	0	0	0	0	0	0	Rhox3
100190936	30.55	25.96	25.6	25.28	25.91	26.98	Rnf123	0.0702291	0.0320181	0.0111054
100192205	4.77	4.42	4.51	3.57	2.91	3.99	Hsbp1l1	0.40836	0.00631479	0.00155207
100192313	60.88	68.09	68.23	68.9	69.02	65.98	Atxn7l3b	-0.0476498	0.0403742	0.0149376
100192314	13.08	14.96	9.76	10.8	12.22	12.98	Inafm1	0.0712886	0.352102	0.312365
100196907	162.5	178.71	181.87	191.33	173.01	175.14	Tmem59	-0.0435646	0.0475188	0.0184697
100216475	9.15	7.65	8.07	8.56	7.31	8.09	Hexdc	0.0534773	0.464296	0.495277
100233176	20.63	21.54	21.56	20.01	21.92	27.37	LOC100233176	-0.156355	0.00841842	0.00216039
100233177	3.6	2.9	3.27	3.76	3.29	3.41	Zfp949	-0.117847	0.278063	0.213261
100233213	3.18	3.09	2.88	2.96	2.93	2.89	Fam196a	0.0865637	0.3261	0.276332
100270669	1.55	2.59	2.3	2.59	1.74	2.44	Riiad1	-0.133699	0.478712	0.523278
100270678	24.29	23.36	23.93	19.41	20.48	19.57	Spns2	0.254549	1.5e-12	8.25e-14
100270683	0.05	0	0.03	0	0	0.03	Tas1r2	1.551	0.354547	0.317068
100294508	28.42	26.8	25.12	25.19	26.38	28.1	LOC100294508	0.012233	0.542051	0.664054
100301568	5.62	6.47	5.75	6.19	5.54	5.28	Abo	0.0706781	0.457924	0.482681
100302372	0.72	0.72	0.68	0.38	0.51	0.98	LOC100302372	0.160356	0.400076	0.385242
100302373	21.16	21.97	19.9	18.55	23.59	21.61	Ctxn2	-0.119386	0.235298	0.167167
100302405	17.88	18.65	21.61	25.7	24.93	18.74	Zfp958	-0.252029	7.47e-11	4.77e-12
100302447	17.28	19.34	22.45	20.04	17.79	18.28	Cox16	-0.0522692	0.386061	0.362945
100302453	35.83	36.95	39.31	45.05	40.76	41.16	Mettl9	-0.181888	2.18e-05	2.83e-06
100302465	3.49	2.9	1.96	2.66	2.58	2.87	LOC100302465	0.0436194	0.547474	0.680129
100303643	0.17	0.14	0.17	0.12	0.23	0.26	Fcgbp	-0.32384	0.261516	0.194765
100310845	1	0.68	1.42	1.45	1.18	1.02	Kdm6a	-0.218957	0.214689	0.145541
100310874	0.13	0.19	0.32	0.18	0.19	0.21	Parpbp	0.19245	0.49907	0.568555
100310886	0	0	0	0	0	0	Tas2r103
100312982	21.03	21.62	26.28	29.51	24.05	21.25	Ddx3	-0.120479	0.000315663	5.22e-05
100312983	6.18	6.76	7.5	7.78	7.85	6.69	Kdm5d	-0.124749	0.0264682	0.00866274
100312984	31.81	37.76	40.62	42.21	36.04	30.64	Eif2s3y	0.0199244	0.511433	0.597809
100322884	13.43	15.37	20.28	18.14	18.46	15.84	Nemf	-0.0961314	0.0138621	0.00393386
100322897	0	0.13	0.1	0.03	0.07	0	Prr30	1.18843	0.277248	0.212411
100328908	0.28	0.32	0.37	0.41	0.47	0.31	Zfp831	-0.275936	0.198952	0.130408
100359421	0.51	1.16	1.92	2.66	1.52	1.07	LOC100359421	-0.541686	0.115798	0.0602248
100359438	0.11	0	0.04	0.04	0.15	0	Zfp683	-0.355892	0.560164	0.712207
100359464	5.33	5.34	5.68	5.43	5.35	4.82	Zfp420	0.0681084	0.397307	0.379166
100359478	4.89	3.18	5.4	3.88	4.37	4.75	Tstd1	0.0459144	0.585155	0.774672
100359479	0.39	0.68	0	0	0.2	0.2	LOC100359479	1.42547	0.131114	0.0719433
100359484	2.3	2.05	1.9	2.13	2.13	2.45	Zfp628	-0.107964	0.294058	0.233516
100359485	0	0	0	0	0	0.03	Ms4a18
100359498	93.22	115.12	55.45	125.87	49.71	55.8	LOC100359498	0.208957	0.000176401	2.75e-05
100359503	0	0	0	0	0	0	LOC100359503
100359512	53.47	58.08	51.56	57.44	49.26	51.49	Vti1b	0.0465015	0.323664	0.273031
100359517	0.3	0	0	0	0.32	0	LOC100359517	-0.0946263	0.651526	0.952283
100359523	1.36	1.05	1	1.31	1.04	1.25	LOC100359523	-0.0737224	0.538896	0.657077
100359528	2.04	1	2.13	0.65	1.66	1.34	RGD1565987	0.495912	0.0248113	0.00801354
100359529	2.91	2.29	2.92	2.13	3.31	2.75	Immp2l	0.083606	0.543396	0.666766
100359558	13.17	15.92	16.04	14.99	16.61	13.2	Fam177a1	0.0119584	0.58612	0.777474
100359562	0.4	0.2	0.22	0.14	0.34	0.29	Mroh6	0.0501007	0.61836	0.860145
100359574	13.76	14.72	13.65	15.23	16.52	14.77	LOC100359574	-0.141904	0.0707457	0.0312302
100359583	123.79	140.8	145.59	119.31	125.78	136.03	LOC100359583	0.104319	0.000652696	0.000114851
100359592	4.99	3.79	2.39	3.33	2.85	3.47	Palm3	0.212775	0.0669633	0.0290833
100359595	1.84	1.99	2.18	1.94	2.17	2.09	Tbc1d32	-0.0449556	0.519702	0.613642
100359633	0	0	0	0	0	0	LOC100359633
100359642	33.65	32.37	32.39	29.24	31.29	30.85	Chmp4b	0.106852	0.0622453	0.0264003
100359656	0.25	0.16	0.21	0.26	0.08	0.21	LOC100359656	0.172487	0.577093	0.752055
100359662	0.21	0.29	0.3	0.53	0.28	0.25	Ankdd1b	-0.403224	0.274977	0.210112
100359675	0.1	0.23	0.03	0.07	0	0.18	Alpp	0.547094	0.422505	0.419817
100359678	8.79	8.04	9.51	8.34	9.26	9	Armcx4	-0.0179291	0.520329	0.614672
100359680	17.69	12.73	15.83	8.82	8.59	8.52	Lpcat2	0.814621	3.4e-38	5.97e-40
100359687	0.38	2.62	4.05	6.66	6.24	3.26	LOC100359687	-1.19492	3.27e-13	1.71e-14
100359692	0	0	0	0	0	0	LOC100359692
100359714	8.99	8.66	9.48	8.87	8.9	8.62	Phf6	0.0310418	0.475087	0.515689
100359720	0.03	0.01	0.01	0.05	0	0.03	Ankrd31	-0.355892	0.560164	0.712207
100359731	0.61	0.27	0.55	0.47	0.25	0.25	Tipinl1	0.55628	0.274354	0.209435
100359752	0.19	0.4	0.18	0.24	0.04	0.35	LOC100359752	0.287965	0.408248	0.398534
100359753	1.73	1.03	0.82	0.78	0.87	1.48	Dnaaf3	0.0135014	0.646137	0.936358
100359775	0	0	0	0	0	0.04	Bpifa6
100359777	0	0	0	0	0	0	LOC100359777
100359816	5.6	4.61	4.9	4.09	4.88	4.38	LOC100359816	0.176487	0.00107675	0.000204529
100359821	3.17	3.78	3.82	4.46	3.93	2.93	Zik1	-0.0658993	0.401874	0.388018
100359823	18.13	19.48	22.41	22.53	18.4	18.2	Tmem167a	0.0230105	0.497364	0.56462
100359826	0	0	0	0	0	0	Krtap8-1
100359829	0.83	0.6	0.66	1.01	0.9	0.74	Smpd5	-0.360325	0.206812	0.13788
100359832	11.56	14.94	14.81	15.03	15.34	15.86	Fam104b	-0.14841	0.224502	0.155041
100359836	0.46	0.19	0.27	0.54	0.38	0.48	Kirrel2	-0.656894	0.0322359	0.0112058
100359861	11.82	11.17	14.45	14.72	12.24	10.39	Smim15	0.00645072	0.635644	0.904898
100359865	1.03	0.93	1.39	0.9	0.88	2.15	Hrct1	-0.240414	0.437215	0.44564
100359873	0	0	0.07	0	0	0	Olfr873
100359879	32.65	29.14	30.29	35.05	30.98	29.28	Tmem91	-0.0603612	0.317574	0.264737
100359886	0.09	0.04	0.04	0.13	0.18	0.04	Krtap11-1	-1.03396	0.289893	0.228063
100359907	0.36	0.12	0.12	0	0.12	0.12	LOC100359907	1.28796	0.31504	0.261603
100359918	0	0.21	0.15	0.15	0.3	0.14	Lnp1	-0.712035	0.39751	0.380111
100359924	0.2	0	0	0.41	0.2	0.2	LOC100359924	-2.03396	0.226866	0.158574
100359930	0	0	0	0	0.04	0	LOC100359930
100359937	149.62	168.95	174.64	189.63	167.4	167.32	LOC100359937	-0.0871249	0.0016462	0.000333443
100359945	4.2	4.89	5.33	5.7	5.21	4.17	Rslcan18	-0.0607163	0.30497	0.247508
100359951	0	0	0	0	0	0	LOC100359951
100359967	1.86	2.22	3.01	3.26	2.84	2.25	Zfp560	-0.237001	0.017823	0.00534053
100359972	0	0	0	0	0	0.03	LOC100359972
100359977	8.47	7.97	7.24	6.33	8.61	9.45	Cd164l2	-0.0519975	0.53517	0.648454
100359982	90.56	103.59	96.9	103.57	91.53	95.66	Mpc2	0.00835567	0.593179	0.795047
100360011	0	0	0	0	0	0	LOC100360011
100360015	29.95	24.64	28.71	31.56	31.97	26.77	Car10	-0.113559	0.00895998	0.00233096
100360017	24.59	25.01	25.45	25.88	23.26	25.48	Mrps6	0.00860275	0.623256	0.872115
100360041	1.69	1.43	1.29	1.32	1.96	1.76	Zfp366	-0.194717	0.178231	0.111497
100360054	0	0.1	0	0	0	0.05	Vstm1	0.966036	0.49907	0.573375
100360057	49.6	45.05	54.39	44	32.89	44.9	LOC100360057	0.290201	6.99e-05	9.92e-06
100360061	0	0.07	0.08	0	0.21	0.08	LOC100360061	-1.00241	0.295947	0.23593
100360066	15.42	17.11	19.31	17.96	17.67	16.52	Evi5	0.00783009	0.591896	0.791829
100360077	30.55	29.21	29.96	28.09	24.98	30.26	Znhit1	0.0750624	0.301838	0.243301
100360087	20.92	19.72	15.58	19.67	14.23	18.56	LOC100360087	0.102523	0.231869	0.163749
100360100	2.95	2.84	3.14	3	3.53	2.78	Taf3	-0.061364	0.428103	0.431341
100360117	27.11	25.7	11.01	16.78	20.55	16.86	LOC100360117	0.241547	0.00423262	0.000979166
100360120	5.17	6.85	4.72	5.16	6.05	6.18	Smim10l1	-0.0540013	0.503604	0.582227
100360180	23.88	22.11	21.35	21.18	22.11	22.05	Pgd	0.0445105	0.351578	0.31164
100360197	0	0.02	0.02	0.02	0.02	0.02	Rad51ap2	-0.618926	0.528534	0.634936
100360205	4.8	4.97	4.31	3.83	5.31	5.5	LOC100360205	-0.0544822	0.390708	0.37042
100360218	0	0	0	0	0	0	LOC100360218
100360238	0.2	0.28	0.17	0.15	0.15	0.12	LOC100360238	0.606914	0.106012	0.0534976
100360244	0.78	1	0	0.2	0.61	1.59	LOC100360244	-0.447874	0.44775	0.464934
100360287	3.04	2.79	3.76	4.21	3.54	3.37	Zfp952	-0.213916	0.0369816	0.0133276
100360291	0.14	0.14	0.14	0.1	0	0.19	Zglp1	0.550999	0.447333	0.464103
100360296	0	0	0	0	0	0	LOC100360296
100360302	16.21	14.34	16	16.46	15.64	15.94	Sec16a	-0.045488	0.13522	0.0748117
100360307	0	0.04	0.02	0	0.02	0.02	Fam83g	0.550999	0.544449	0.672527
100360316	0.69	0.24	0.65	0	0.26	0.24	LOC100360316	1.65003	0.00502507	0.00119028
100360334	12.7	12.38	12.29	12.18	12.82	12.86	Fhod3	-0.0180167	0.526691	0.629433
100360342	7.53	7.7	8.76	7.74	8.23	7.21	Msh6	0.0493989	0.37013	0.339311
100360358	1.27	1.45	1.35	1.19	1.21	1.48	Tmem251	0.0650066	0.462641	0.492134
100360380	3.95	3.32	4.81	5.82	5.09	3.68	LOC100360380	-0.269303	5.01e-06	5.71e-07
100360390	0	0	0.03	0.07	0	0	LOC100360390	-1.03396	0.489176	0.54672
100360406	11.06	11.31	12.32	12.06	11.84	10.28	Tsr1	0.0222328	0.534576	0.647593
100360412	3.71	3.72	3.13	3.39	3.26	4.16	Dnajc1	-0.0339636	0.578627	0.756823
100360417	59.78	51.17	48.35	50.13	51.22	56.69	Rusc1	0.0141307	0.487488	0.539178
100360426	0	0.04	0.04	0	0.08	0.04	LOC100360426	-0.618926	0.528534	0.634936
100360427	15.28	12.64	13.01	11.65	13.01	13.31	E2f4	0.105673	0.13086	0.0716251
100360437	1.23	1.47	1.61	1.52	0.79	1.3	Nsun3	0.256224	0.339105	0.292588
100360449	335.57	361.19	386.22	382.71	309.18	313.67	LOC100360449	0.108885	2.94e-07	2.76e-08
100360457	10.39	8.8	10.2	10.44	10.91	9.76	Fmn2	-0.0812693	0.0595086	0.0248718
100360464	7.37	8.6	8.17	9.03	7.27	7.34	Arxes2	0.0329004	0.544204	0.669034
100360475	0.62	0.6	0.52	0.36	0.66	0.87	Galnt15	-0.122927	0.493884	0.556994
100360476	0	0	0	0.12	0	0	LOC100360476
100360477	0	0	0	0	0	0	LOC100360477
100360487	12.06	15.25	8.31	15.71	11.39	15.79	Fam131a	-0.266833	5.69e-06	6.54e-07
100360501	32.98	32.74	32.49	32.46	29.91	34.26	Rnh1	0.022688	0.501673	0.578527
100360508	0.02	26	0	26.84	0	8.38	LOC100360508	-0.405209	0.0237669	0.00760664
100360514	0.41	0.51	0.67	0.66	0.61	0.6	LOC100360514	-0.225879	0.437097	0.4452
100360518	1.03	1.28	0.99	0.57	0.45	0.46	Hsh2d	1.19231	4.47e-06	5.06e-07
100360522	233.84	291.98	197.54	298.26	244.23	220.82	LOC100360522	-0.0715672	0.0349539	0.0124092
100360533	15.83	15.32	17.03	17.73	15.46	14.28	Fam57a	-0.0130796	0.595544	0.800676
100360552	0.28	0.51	0.66	0.38	0.73	0.53	LOC100360552	-0.177629	0.454907	0.476879
100360573	0	0.72	0	0	0.56	1.85	LOC100360573	-1.75258	0.021912	0.00685974
100360575	0.03	0	0	0.05	0	0.09	LOC100360575	-2.23246	0.175586	0.109238
100360577	2.38	2.02	1.99	2.33	2.49	1.8	LOC100360577	-0.0477255	0.582896	0.769263
100360582	5.54	3.27	4.34	3.55	3.47	2.82	Nt5c	0.419947	0.0407536	0.0151343
100360594	0.98	1.1	0.82	0.99	0.74	0.9	Fanci	0.144793	0.355174	0.31786
100360601	0.07	0.24	0.38	0.61	0.23	0.21	LOC100360601	-0.61407	0.340258	0.294532
100360606	10.65	10.56	11.63	12.98	11.08	10.34	Zranb1	-0.0698125	0.159552	0.0954352
100360619	1	0.17	0.88	0	0.95	1.69	LOC100360619	-0.39212	0.489176	0.545688
100360621	2.1	1.91	1.38	1.4	2.35	2.03	Il4i1	-0.170076	0.247543	0.180575
100360623	1	0.89	1.13	1.09	1.17	1.08	Iqgap2	-0.141298	0.320436	0.268449
100360638	2.62	2.29	3.02	2.97	2.25	2.41	Zfp780b-ps1	0.0544279	0.477554	0.520447
100360640	0.06	0	0	0.07	0	0	Pxt1	-0.0339636	0.654208	0.986718
100360645	8.61	9.72	2.99	0	11.37	0	LOC100360645	0.915654	0.00132601	0.000260393
100360647	0	2.17	4.66	4.26	2.71	4.18	LOC100360647	-0.716876	0.0166428	0.00490975
100360664	9.47	10.85	10.39	10.84	10.33	9.83	Rrp36	-0.0225044	0.562717	0.717424
100360666	0	0	0.01	0.02	0	0.01	Lrtm1	-1.61893	0.445309	0.460244
100360679	4.09	0	0.01	0	101.4	186.22	LOC100360679	-6.1465	0	0
100360682	47.44	54.42	56.64	54.53	46.73	40.56	Snrpe	0.163542	0.0414222	0.0154668
100360692	2.7	2.68	2.58	2.9	3.1	3.72	Pbld2	-0.290502	0.0355195	0.0126678
100360722	0	0	0	0	0	0	Sirpd
100360750	16.39	15.97	16.94	13.96	12.01	13.38	LOC100360750	0.326066	0.00928122	0.00242936
100360752	0.32	0.7	0.46	0.15	0.42	0.85	Ccdc122	0.138229	0.499112	0.573584
100360754	0.14	0.27	0.58	0.17	0.13	0.06	LOC100360754	1.45527	0.0433605	0.0164477
100360757	0.06	0.04	0.02	0.11	0.08	0.06	Ctcfl	-1.03396	0.151803	0.0882611
100360772	5.48	4.7	7.36	5.43	5.16	4.13	Dzf17	0.234912	0.000830836	0.000151872
100360774	0	0	0.17	0	0	0	LOC100360774
100360777	1.15	0.66	0.85	0.93	0.95	0.99	Mroh8	-0.136934	0.385381	0.361785
100360779	0.01	0	0.04	0.08	0.02	0.02	LOC100360779	-1.26908	0.147746	0.0849135
100360781	138.26	158.46	144.25	141.86	113.65	145.01	LOC100360781	0.139159	0.00408686	0.000937804
100360790	0	0	0.02	0	0	0	LOC100360790
100360795	0.06	0.19	0.07	0.13	0.07	0	Tmco2	0.703002	0.464867	0.497697
100360801	0.88	0.37	0.46	0.32	0.17	0.29	Ddx60	1.12131	4.22e-08	3.56e-09
100360821	0.07	0.06	0.04	0.08	0.08	0.03	LOC100360821	-0.251194	0.525855	0.627579
100360828	26.86	19.57	19.78	11.55	15.27	14.4	LOC100360828	0.682697	6.54e-08	5.64e-09
100360841	0	1.01	0	4.66	1.43	0	LOC100360841	-2.5478	5.49e-05	7.69e-06
100360856	11.88	15.55	14.6	22.36	16.15	16.65	LOC100360856	-0.388965	1.87e-06	1.99e-07
100360867	2.78	3.37	2.69	4.64	3.63	3.3	Ypel1	-0.381362	0.000197675	3.11e-05
100360868	39.09	49.05	1.11	31.8	24.08	26.61	H3f3c	0.126903	0.0611662	0.0257785
100360872	0.19	0.06	0	0	0	0.06	Mcpt1l1	1.96604	0.240516	0.172946
100360880	0.89	0.49	0.82	0.39	0.43	0.71	Fosb	0.512525	0.0426129	0.01606
100360914	14.94	14.96	14.84	16.96	16.04	15.36	Fbxw7	-0.10247	0.0201057	0.00617982
100360919	0	0.11	0	0.11	0	0	Igll1	-0.0339636	0.654208	0.986718
100360933	0.19	0.34	0.77	0.6	0.59	0.58	LOC100360933	-0.799498	0.0937419	0.0453808
100360936	10.41	12.1	11.82	11.91	12.46	10.63	Anapc16	-0.022113	0.588609	0.783073
100360940	0	0	0	0	0	0.17	LOC100360940
100360950	0.23	0.68	0.2	0.43	0.37	0	LOC100360950	0.485101	0.436195	0.443938
100360977	161.9	188	155.7	149.83	130.23	165.25	LOC100360977	0.183299	1.24e-09	8.9e-11
100360982	2.41	2.24	2.22	1.97	1.75	2.06	Relb	0.237793	0.144683	0.0822712
100361007	0.1	0.3	0	0.32	0.1	0.3	Adig	-0.841318	0.372715	0.342833
100361016	0	0	0	0	0.02	0	LOC100361016
100361018	0.23	0.42	0.14	0.11	0.18	0.35	LOC100361018	0.181049	0.46196	0.490645
100361036	0.2	0.32	0.25	0.29	0.34	0.48	LOC100361036	-0.538922	0.201028	0.132324
100361053	1.01	1.01	1.57	1.6	1.03	1.17	Hbq1b	-0.0818371	0.570341	0.735702
100361056	0.06	0.12	0	0	0.25	0	LOC100361056	-0.44149	0.544449	0.669878
100361079	13.66	17.55	8.76	18.52	11.43	14.23	LOC100361079	-0.137044	0.374182	0.345246
100361083	1.69	1.37	1.72	1.74	1.71	1.5	LOC100361083	-0.047858	0.547027	0.678869
100361087	3.38	1.79	1.38	1.9	2.25	1.36	LOC100361087	0.259233	0.314482	0.259977
100361090	0	0.41	0.77	0	0	0	LOC100361090	3.50209	0.0599222	0.0250895
100361092	0	0.01	0.01	0.03	0.03	0.01	Malrd1	-1.84132	0.14284	0.0808513
100361098	0	0.14	0	0	0	0	LOC100361098
100361104	0.05	0.09	0.06	0.1	0.15	0.12	LOC100361104	-0.825377	0.0465755	0.0179789
100361114	7.82	8.05	8.74	9.19	8.4	7.46	Zfp869	-0.0108362	0.612372	0.844364
100361126	0	0	0.23	0.24	0	0	RGD2320734	-0.0339636	0.654208	0.986718
100361133	8.73	10.51	8.84	9.98	8.24	7.55	Mycbp	0.128894	0.18076	0.114033
100361134	22.23	17.96	17.85	21.74	22.96	16.82	Shisa9	-0.0804678	0.0297838	0.0101306
100361138	17.58	17.17	16.5	17.56	17.65	18.41	Dgkq	-0.0650751	0.106029	0.0535319
100361143	0	0	0	0.88	0.43	0	LOC100361143	-3.62851	0.0487394	0.0190511
100361147	0.17	0.06	0.06	0.06	0.17	0.06	Mkrn2os	-0.0339636	0.654208	0.970306
100361180	8.93	9.31	10.73	11.95	7.39	10.31	LOC100361180	-0.0322872	0.604608	0.827621
100361188	6.18	8.28	6.68	7.21	6.49	7.25	Lyrm5	0.0162325	0.624683	0.875375
100361194	0	0	0	0	0	0.14	LOC100361194
100361234	4.19	3.54	3.48	4.06	3.22	3.24	Btbd19	0.106718	0.34415	0.301894
100361238	6.65	6.07	6.74	7.36	7.66	8.46	Rasgef1b	-0.279076	0.000134705	2.04e-05
100361261	0	0	0	0	0	0.06	Gzmbl3
100361265	0.03	0.46	0.12	0	0.09	0	LOC100361265	2.77339	0.000720287	0.000128267
100361269	12.12	13.81	15.84	14.5	13.2	11.83	Snrpa1	0.0776818	0.369334	0.33807
100361272	1.57	1.05	1.37	1.68	1.21	1.08	Ankub1	-0.0133533	0.6466	0.938273
100361292	0.18	0.13	0.14	0.2	0.09	0.12	Fam205a	0.178235	0.522245	0.61826
100361294	10.64	8.28	9.4	8.49	8.94	9.23	Tyk2	0.0854445	0.119742	0.0631232
100361314	0	0.08	0	0	0.04	0	Prr9	-0.0339636	0.654208	0.986718
100361323	5.76	5.05	5.22	4.45	5.33	5.61	Astn2	0.0573948	0.39105	0.371176
100361371	0	0	0	0	0	0	Smco2
100361376	4.44	3.75	3.54	3	3.42	3.92	Kank2	0.166044	0.0462006	0.0177807
100361383	0.55	0.6	0.44	0.99	1.18	0.74	Ecm2	-0.841318	0.000147554	2.26e-05
100361389	16.8	12.99	11.53	13.66	12.72	14.27	Fam171a2	0.0037193	0.64361	0.928676
100361417	17.03	15.4	16.99	13.78	15.64	15.98	Tbcd	0.114842	0.0108654	0.00294739
100361431	0.34	0.17	0.18	0.18	0.27	0.17	Syce1l	0.155036	0.605871	0.830523
100361434	0	0	0.04	0	0	0	LOC100361434
100361444	0.15	0.07	0.31	0.24	0.16	0.53	Angptl8	-0.811571	0.290165	0.228487
100361457	8.86	13.98	12.11	10.96	8.18	9.69	LOC100361457	0.279474	0.000187266	2.93e-05
100361460	1.61	1.48	1.47	1.65	1.44	1.63	Fam196b	-0.048338	0.477806	0.521034
100361465	0.22	0.43	0.22	0.1	0.11	0.22	Pate2	0.287965	0.515476	0.605163
100361468	0.3	0.06	0.06	0.25	0.06	0.06	Gzmbl2	0.188429	0.600467	0.814117
100361492	0	0	0	0	0	0	LOC100361492
100361503	16.29	17.18	19.27	19.3	18.64	16.13	Zfp717	-0.0241135	0.448383	0.46654
100361506	0.61	0.74	0.72	0.27	0.31	0.8	Armc3	0.583789	0.0410852	0.0152909
100361513	3.49	3.86	4.26	3.3	3.55	3.63	Gcc1	0.12367	0.145032	0.0825993
100361517	14.33	15.92	15.32	17.9	13.18	15.59	Psmg3	-0.031474	0.559859	0.710362
100361520	305.43	332.42	332.31	311.89	261.12	290.57	Rpl37a	0.166025	3.04e-07	2.87e-08
100361529	7.56	9.36	8.9	8.5	8.19	7.86	Rad9a	0.110261	0.206585	0.137645
100361543	0	0	0	0.75	0	0	LOC100361543	-4.54366	0.00269798	0.000580927
100361547	0	0	0	0	0.04	0	LOC100361547
100361556	0	0	0.04	0.02	0.02	0.02	LOC100361556	-0.618926	0.528534	0.634936
100361558	171.7	205.49	223.93	204.37	185.48	189.19	LOC100361558	0.0541125	0.0295359	0.0100246
100361568	5.23	6.45	6.68	7.16	6.36	6.65	Hilpda	-0.134825	0.3085	0.252119
100361574	35.49	46.59	41.8	45.2	34.89	38.37	Polr2k	0.055148	0.411564	0.403517
100361579	0.11	0.11	0.22	0.11	0.33	0.32	LOC100361579	-0.841318	0.372715	0.342833
100361582	0.04	0.17	0.11	0.03	0.1	0.07	Ttc24	0.550999	0.447333	0.464103
100361584	0.04	0.08	0.01	0.06	0.08	0.08	Ano2	-0.712035	0.279081	0.214516
100361585	8.09	8.61	8.83	9.56	8.71	9.1	RGD1310951	-0.0958629	0.036467	0.0130917
100361588	0	0.03	0	0.06	0	0	Wdr95	-1.03396	0.489176	0.54672
100361631	1.21	1.27	1.04	1.21	0.98	0.96	Tmem35b	0.162434	0.49907	0.568208
100361633	0.09	0.29	0.24	0.23	0.1	0.19	Cd300ld	0.328459	0.49907	0.571589
100361645	10.17	12.53	14.08	13.85	13.85	10.73	LOC100361645	-0.0613285	0.371891	0.341409
100361647	11.28	13.58	11.14	12.48	12.02	12.56	Galnt6	-0.0432018	0.38363	0.359308
100361652	0	0	0	0	0	0	Lce6a
100361655	1.79	1.31	1.36	1.61	1.99	1.96	LOC100361655	-0.326414	0.179129	0.112329
100361658	6.9	6.88	8.5	8.76	8.73	7.28	Usp37	-0.154854	0.000581644	0.000100802
100361660	2.09	2.49	1.97	2.51	2.06	1.94	Zfp617	0.0247304	0.607943	0.835094
100361672	0.1	0	0.28	0	0	0.05	Zc2hc1b	2.28796	0.157758	0.0935544
100361684	3.31	3.11	4.01	3.34	3.34	2.97	Simc1	0.109789	0.222161	0.15272
100361693	0.03	0	0.02	0.02	0.05	0	LOC100361693	-0.538584	0.56192	0.715536
100361710	5.56	5.86	6.59	6.94	6.81	5.73	Setdb2	-0.146499	0.0605144	0.0254054
100361733	14.2	14.36	14.73	15.94	15.6	11.82	Ociad2	0.00166036	0.654208	0.978531
100361756	0.28	0	0	0	0.35	0.57	LOC100361756	-1.71985	0.251834	0.184749
100361765	9.13	9.7	7.55	8.95	9.18	9.44	Hoxb2	-0.0628666	0.440277	0.450766
100361774	16.34	15.49	17.03	18.69	17.68	17.55	Ralgps1	-0.213666	9.94e-08	8.81e-09
100361818	2.21	1.75	1.74	1.19	1	1.41	Nfatc1	0.659124	4.22e-07	4.05e-08
100361830	1.41	0.95	1.21	0.77	0.98	0.92	Tram2	0.418549	0.158119	0.0938969
100361850	0	0	0	0	0	0	LOC100361850
100361854	0	0	0	0	0	3.51	LOC100361854	-5.36953	2.1e-05	2.72e-06
100361859	0	0	0	0	0	0	Lce3d
100361866	0	0	0	0	0	0	LOC100361866
100361891	37.84	40.44	41.47	47.18	42.03	41.6	Rab5al1	-0.125979	0.000474801	8.08e-05
100361898	4.12	3.05	3.52	1.85	3.87	5.1	LOC100361898	-0.0263551	0.630413	0.89041
100361902	1.1	1.07	1.02	1.25	1.39	0.87	Zfp42l	-0.129204	0.350637	0.310407
100361907	0	0	0	0	0	0	LOC100361907
100361909	0	0	0	0	0	0	Ear1
100361913	0.11	0.11	0.09	0.06	0.12	0.17	LOC100361913	-0.164424	0.612606	0.845334
100361920	0	0	0	0.02	0	0	LOC100361920
100361923	2.16	1.88	1.59	1.7	1.99	1.88	Ikzf4	-0.00684874	0.654208	0.965117
100361928	11.69	9.76	8.65	7.29	9.89	10.55	Tmem198	0.116583	0.12217	0.0648301
100361931	1.23	1.08	1.56	1.45	2.13	0.74	Tmem221	-0.157952	0.45908	0.4848
100361939	14.76	14.17	10.43	13.58	11.7	13.7	Rnaseh2c	0.0162558	0.625651	0.87763
100361944	0	0	0	0	0	0	LOC100361944
100361946	1.36	1.99	0.96	1.12	1.09	2.4	Lrrc74b	-0.066385	0.558572	0.706958
100361947	0.13	0.14	0.18	0.16	0.27	0.28	Zfp42	-0.685594	0.263287	0.196812
100361951	0	0	0	0	0	0	LOC100361951
100361960	0	0	0.12	0	0	0	Cox7b2
100361968	0.03	0	0.02	0.02	0.05	0	LOC100361968	-0.538584	0.56192	0.715536
100361997	0.24	0.28	0.46	0.13	0.35	0.51	Ect2l	-0.0446245	0.635179	0.902879
100362005	65.48	68.14	64.53	70.13	61.41	65.12	Grcc10	0.0130637	0.581031	0.763465
100362022	0.76	2.82	2.85	2.8	3.15	1.57	Zfp27	-0.196415	0.115269	0.0598182
100362023	0.43	0	0.51	0.64	0	1.25	LOC100362023	-1.02138	0.100014	0.04943
100362027	85.81	188.21	109.3	195.22	154.93	150.58	LOC100362027	-0.379637	2.71e-23	7.93e-25
100362040	0.04	0	0	0	0.04	0.08	LOC100362040	-1.61893	0.325577	0.275581
100362054	0.23	0.14	0.12	0.25	0.24	0.12	LOC100362054	-0.285502	0.467985	0.502956
100362059	2.09	2.15	1.81	2.07	1.95	2.07	Ttc16	-0.0123853	0.641404	0.922311
100362067	0	0	0	0	0	0	LOC100362067
100362068	0	0	0	0.12	0.08	0	Vom1r-ps112
100362083	2.56	1.91	2.62	2.19	2.46	2.17	Zfp866	-0.00139595	0.65574	0.991394
100362089	0.12	0.12	0.09	0.03	0.06	0.03	Zfp663	1.42547	0.131114	0.0719433
100362102	23.64	20.78	20.89	22.72	22.9	20.85	Lsm14b	-0.0231798	0.495683	0.560697
100362109	0.08	0.12	0.11	0.1	0.12	0.12	LOC100362109	-0.140879	0.563857	0.719836
100362110	203.8	201.16	260.46	261.77	239.67	225.41	LOC100362110	-0.127281	4.63e-17	1.87e-18
100362113	8.06	8.07	10.44	11.66	10.2	12.1	LOC100362113	-0.311703	0.00113462	0.00021718
100362120	4.34	4.24	4.43	5.77	6.44	4.59	Tex40	-0.36604	0.0367527	0.0132187
100362121	2.87	3.32	3.78	4.19	3.74	2.96	Ddb2	-0.125111	0.343266	0.300672
100362122	0	0	0	0	0	0	LOC100362122
100362123	1.25	1.09	1.89	1.62	1.53	0.79	Rex2	0.107889	0.405528	0.394152
100362124	12.08	7.48	7.42	8.6	12.22	12.21	Ift140	-0.289765	4.21e-12	2.42e-13
100362149	0	54.78	41.78	107.5	105.65	69.54	LOC100362149	-1.54592	6.96e-152	2.49e-154
100362155	13.15	13.73	13.16	12.4	12.48	14.54	Cyhr1	-0.00119552	0.654349	0.987209
100362169	0	0	0	0	0	0	Fam170b
100362170	4.25	3.77	4.34	3.97	3.6	3.59	Zfp964	0.0962511	0.403133	0.389497
100362172	0.17	0.21	0.2	0.27	0.6	0.32	LOC100362172	-0.435461	0.375577	0.34745
100362176	2.82	3.04	3.09	2.97	2.99	3.47	LOC100362176	-0.0782338	0.449206	0.467835
100362197	0.05	0	0	0	0	0	LOC100362197
100362202	3.41	3.29	2.98	3.19	2.93	2.68	Znf408	0.138686	0.185547	0.118332
100362205	0.9	0.51	0.91	0.63	0.92	0.94	Fndc9	-0.111966	0.547752	0.682708
100362207	0	0	0	0	0	0	Krtap16-1
100362216	1.75	1.86	1.53	1.74	1.93	1.88	LOC100362216	-0.0860581	0.464867	0.497302
100362241	0.55	0.36	0.42	0.25	0.18	0.32	Plekhg6	0.834792	0.00526193	0.00125537
100362255	1.14	1.05	1.07	1.05	0.95	1.04	Adgrv1	0.10048	0.198763	0.130235
100362279	0.8	0.79	0.91	1.1	0.77	1.4	Trappc3l	-0.320845	0.301305	0.242533
100362283	1.68	1.04	1.31	0.96	0.75	1.39	Tmem52	0.282064	0.347752	0.306665
100362311	11.41	8.78	8.26	11.11	10.62	8.52	Arhgap33	-0.083936	0.118488	0.0622213
100362315	8.25	9.08	10.63	10.96	8.74	8.24	LOC100362315	0.00295177	0.654208	0.975005
100362321	18.25	18.34	19.51	18.43	19.32	18.43	Smim19	-0.00211774	0.654208	0.962206
100362324	8.9	8.35	8.76	8.45	8.04	8.33	Dhx29	0.0692185	0.22545	0.156121
100362331	2.79	2.92	2.55	2.06	3.38	4.36	Ndufa4l2	-0.249353	0.236188	0.168163
100362333	8.19	6.13	7.37	6.14	11.04	12.06	LOC100362333	-0.43858	0.00312202	0.000686956
100362342	1.07	1.03	1.52	0.58	1.14	1.15	LOC100362342	0.326626	0.193115	0.125089
100362346	23.55	20.61	20.56	21.19	21.71	20.97	Mta3	0.0197256	0.451167	0.47077
100362347	9.52	10.84	12.42	13.36	11.02	10.25	Fnip1	-0.0774306	0.0650371	0.0279903
100362350	0	0	0.06	0	0	0.06	LOC100362350	0.02262	0.655664	0.991067
100362365	0	0.14	0	0	0.15	0	Tmem210	-0.0339636	0.654208	0.986718
100362422	0	0.01	0.01	0.01	0	0	Efcab13	0.966036	0.49907	0.573375
100362431	2.53	2.32	2.5	2.23	2.08	2.28	Ttc30a	0.15389	0.216439	0.14715
100362432	3.39	2.89	3.09	3.24	4.66	2.62	LOC100362432	-0.16578	0.341055	0.297737
100362441	0.07	0.09	0.13	0.09	0.05	0.09	Gpr82	0.392839	0.322826	0.271836
100362450	0	0	0	0	0	0	Wfdc17
100362458	11.59	11.17	11.7	11.87	12	11.68	Gigyf2	-0.0447099	0.283188	0.219725
100362470	1.68	1.56	1.93	2.05	1.85	1.95	Mkl2	-0.185287	0.28446	0.221452
100362471	19.53	17.52	14.24	15.7	16.64	18.83	Tmem240	-0.0100323	0.625882	0.878057
100362495	4.2	4.32	4.15	3.35	3.97	5.29	Haus5	0.00310988	0.654208	0.973723
100362547	7.34	6.65	7.36	6.2	6.97	6.06	Ap1g2	0.151746	0.0668557	0.0290081
100362548	36.94	38.6	37.93	38.28	37.61	39.31	Elp3	-0.0197962	0.464867	0.49751
100362554	8.65	8.64	9.07	8.81	7.89	7.88	Otulin	0.104071	0.12409	0.0663516
100362555	9.83	11.56	11.98	12.84	13.48	12.54	Sptssb	-0.222305	0.000826911	0.00015102
100362565	0.41	0.31	0.41	0.46	0.39	0.39	LOC100362565	-0.135211	0.426434	0.42893
100362567	0	0.06	0	0	0	0	Siglecl1
100362572	13.33	12.73	14.14	17.15	14.51	13.15	LOC100362572	-0.141455	0.0148228	0.00426096
100362580	0.18	0.03	0.03	0.18	0.54	0	Spag11bl	-1.25636	0.254269	0.187425
100362606	5.67	5.92	4.88	4.51	5.31	5.96	Akain1	0.0558625	0.470675	0.507455
100362623	4.91	5.26	4.27	8.91	2.26	8.02	Mt1m	-0.408014	0.11536	0.0599219
100362634	14.63	10.83	13.44	12.35	13.18	12.89	Kmt2d	0.0169789	0.390016	0.368995
100362640	237.27	232.08	268.26	235.25	197.84	179.5	Rps4x	0.270276	1.35e-37	2.41e-39
100362641	1.46	1.48	2.59	2.41	1.96	1.36	Zfp945	-0.0492214	0.530095	0.638932
100362644	0.05	0.28	0	0.05	0	0.05	Slc2a7	1.77339	0.156808	0.0926919
100362676	0.77	0.65	0.42	0.51	0.49	0.52	Klhl33	0.280418	0.186982	0.119597
100362678	8.51	8.86	10.25	9.99	9.07	9.16	Epc1	-0.0339636	0.465312	0.498381
100362684	224.43	201.48	217.17	145.77	117.48	149.12	LOC100362684	0.640731	1.93e-82	1.43e-84
100362710	3.75	3.36	4.08	3.75	4.11	4.13	Tiam2	-0.124477	0.205377	0.136506
100362725	3.79	4.32	5.22	4.72	4.68	4.63	Cdkl5	-0.0702194	0.390815	0.370699
100362733	6.91	4.76	4.5	4.22	4.08	4.06	Irgm2	0.391129	1.22e-06	1.26e-07
100362748	0.61	0.57	0.7	0.49	0.61	0.69	Cfap74	0.0427936	0.584884	0.773694
100362764	5.55	6.5	5.55	5.03	5.74	5.3	Ddx55	0.131164	0.181326	0.114549
100362783	1.04	2.11	0.24	1.19	1.07	1.11	LOC100362783	0.0185039	0.649342	0.947051
100362785	1.85	1.35	1.97	2.03	2.03	1.1	Ankdd1a	0.00840248	0.647985	0.942524
100362805	25.71	24.07	22.92	22.9	23.37	25.33	Txndc5	0.0216079	0.49907	0.567935
100362810	0	0	0.1	0	0.06	0.06	LOC100362810	-0.325853	0.605043	0.829142
100362814	6.68	6.12	5.84	5.92	6.12	6.83	LOC100362814	-0.0168835	0.531459	0.641657
100362817	0	0	0.19	0	0	0	Cdrt4
100362819	6.37	6.45	6.41	5.23	6.45	7.21	LOC100362819	0.0215316	0.549593	0.687192
100362820	0.18	0.12	0.09	0.13	0.22	0.11	LOC100362820	-0.221417	0.369174	0.337864
100362830	1.74	1.44	2.22	2.89	1.64	0.94	LOC100362830	-0.00761223	0.654208	0.97842
100362836	3.67	3.31	3.52	3.15	2.57	3.06	Poc1b	0.278851	0.0141223	0.00402608
100362904	0	0	0	0	0	0	Bsph2
100362908	0.21	0.42	0.5	0.55	0.39	0.69	LOC100362908	-0.476907	0.0908739	0.043464
100362909	1.81	2.32	2.73	1.73	2.64	2.05	LOC100362909	0.0877085	0.487402	0.538845
100362912	0.11	0.25	0.15	0.15	0.15	0.26	Tmprss12	-0.133499	0.596542	0.80329
100362915	0.25	0.27	0.48	0.38	0.47	0.43	Zfp648	-0.355892	0.284304	0.221148
100362940	15.55	13.56	12.79	13.28	13.1	13.91	Snx21	0.0570759	0.305176	0.247754
100362949	0.27	0	0.09	0.67	0.47	0	LOC100362949	-1.61893	0.0803547	0.0367405
100362965	9.74	9.23	17.16	4.11	6.72	5.12	LOC100362965	1.17286	7.79e-07	7.78e-08
100362967	0	0	0	0	0	0	LOC100362967
100362978	0	0	0	0	0	0	LOC100362978
100362980	1.31	1.89	0.93	2.53	2.5	0.61	LOC100362980	-0.485018	0.0303814	0.0103857
100362981	1.21	0.81	0.82	0.93	1.59	0.71	LOC100362981	-0.179859	0.576873	0.751073
100362987	0	0	0	0	0.24	0.33	LOC100362987
100363064	0.06	0	0	0	0	0	LOC100363064
100363065	1.74	2.08	2.28	2.21	1.99	1.59	Zfp11	0.0772088	0.458412	0.48361
100363074	16.84	17.95	13.94	16.2	17.09	18	Acot11	-0.0728431	0.226753	0.157698
100363095	1.03	0.76	1.4	1.45	0.71	0.73	Henmt1	0.151251	0.473807	0.513066
100363110	0	0.19	0	0.2	0	0	LOC100363110	-0.0411951	0.654208	0.977248
100363111	1.24	0.9	0.7	1.46	1.33	1.28	C2cd4d	-0.515727	0.00173594	0.00035388
100363112	0.71	0.91	0.76	1.77	1.9	0.81	LOC100363112	-0.901502	0.0349378	0.0123978
100363116	3.54	2.67	2.98	4.2	4.33	4.09	LOC100363116	-0.45638	0.00244942	0.000523226
100363129	0.99	1.49	2.34	2.39	1.57	1.18	LOC100363129	-0.0885735	0.58177	0.765933
100363136	0	0	0	0	0	0	LOC100363136
100363145	1.4	0.99	1.51	1.57	1.45	1.48	Stab1	-0.205362	0.0543808	0.0219637
100363146	0.81	0.57	0.87	0.79	0.82	1.23	Fam228b	-0.307886	0.161419	0.0969764
100363171	0.95	0.94	0.45	0.73	0.46	0.38	LOC100363171	0.590527	0.180797	0.114097
100363178	1.36	0.88	0.95	1.05	1.52	1.13	Tmigd3	-0.162912	0.48512	0.534135
100363193	1.03	1.17	0.58	0.79	1.02	1.27	LOC100363193	-0.148665	0.485061	0.53375
100363196	1.39	1.25	1.29	1.49	1.55	1.01	Zfp791	-0.0339636	0.613565	0.847755
100363225	3.26	2.23	2.87	4.48	2.96	5.64	LOC100363225	-0.658218	9.03e-05	1.32e-05
100363228	4.27	2.56	2.52	2.34	1.6	1.16	LOC100363228	0.909387	7.42e-06	8.75e-07
100363236	0	0	0	0	0	0	LOC100363236
100363238	0	0	0.07	0	0	0.17	Lrcol1	-1.61893	0.340258	0.296338
100363253	25.57	25.12	26.36	24.75	25.27	25.21	Nt5c2	-0.0186459	0.49907	0.570918
100363266	26.59	27.07	32.24	34.94	31.39	27.71	Igip	-0.128936	3.06e-13	1.59e-14
100363270	0	0.02	0.02	0	0.06	0	Btbd18	-0.630608	0.524343	0.6236
100363275	9.24	8.12	8.45	6.25	6.46	7.27	Adgra2	0.357266	7.53e-14	3.72e-15
100363276	4.32	3.45	4.09	4.51	4.51	3.72	Arhgap6	-0.135554	0.110524	0.0565652
100363280	0.71	0.28	0.14	0.3	0	0.28	Tmem74bos	0.966036	0.314482	0.260091
100363287	0	0	0	0	0	0	LOC100363287
100363289	0.54	0.68	1.05	0.28	1.7	0.14	LOC100363289	0.0954138	0.611096	0.841512
100363294	0	0	0.04	0	0	0	LOC100363294
100363310	27.31	28.03	27.13	28.97	24.88	29.03	Cystm1	-0.0061651	0.638258	0.913324
100363314	0.71	0.93	1.21	0.77	0.91	0.58	LOC100363314	0.334085	0.29838	0.238767
100363321	0	0	0.29	0	0	0	LOC100363321	4.12792	0.0118009	0.00325296
100363332	4.63	2.74	3.29	0.85	1.16	1.11	Card11	1.76831	6.77e-62	6.77e-64
100363341	0.06	0.05	0.25	0.06	0.06	0.03	Lrriq4	1.28576	0.128611	0.0697851
100363344	0.16	0	0	0	0	0	LOC100363344
100363350	0.79	0.64	0.76	0.62	0.45	0.66	Nxpe2	0.340511	0.147162	0.0844463
100363361	10.11	9.05	9.84	9.16	9.5	9.31	LOC100363361	0.0580698	0.270073	0.204125
100363367	0.02	0	0.07	0.02	0	0.03	Dthd1	0.679155	0.493551	0.556278
100363368	0.16	0.1	0.22	0.22	0.13	0.22	LOC100363368	-0.281891	0.355073	0.31766
100363372	1.69	2.08	2.1	2.37	2.31	2.09	LOC100363372	-0.133957	0.302117	0.243747
100363376	16.25	22.49	17.83	18.7	19.02	20.4	Cmc2	-0.042153	0.528534	0.634799
100363433	0.37	0.41	0.27	0.31	0.31	0.22	Srrm5	0.31396	0.435885	0.443292
100363436	0	0.06	0	0.06	0.17	0	LOC100363436	-2.03396	0.226866	0.158574
100363439	42.32	26.73	35.34	36.47	27.79	31.21	Rps10l1	0.130219	0.125081	0.0670767
100363454	0	0	0.65	0.21	0	0.35	LOC100363454	0.181892	0.601021	0.816017
100363455	0.58	0.78	0.86	0.62	0.68	0.68	Zfp69	0.178569	0.387598	0.365228
100363472	0	0.68	0.22	0	0.24	0	LOC100363472	1.94903	0.00299664	0.000654981
100363484	3.44	3.44	2.32	1.93	2.71	3.22	Ddit4l	0.225803	0.288925	0.226714
100363492	0.02	0.02	0.02	0.04	0	0.11	Ly6k	-1.25636	0.378407	0.351268
100363494	0.32	0.36	0	0	0.81	0.76	LOC100363494	-1.2033	0.293493	0.232716
100363502	0	54	0	0	0	0	LOC100363502	10.9252	9.77e-139	3.81e-141
100363520	1.96	2.71	1.82	2.65	2.66	1.91	LOC100363520	-0.256641	0.147641	0.0848171
100363531	0.58	0.58	0.6	0.23	0.6	0.24	LOC100363531	0.713231	0.317263	0.2643
100363535	1.22	1.12	1.51	1.52	0.79	0.92	LOC100363535	0.258023	0.320425	0.268341
100363539	39.07	45.36	46.54	51.02	44.99	45.34	Mrpl33	-0.108835	0.162536	0.0980795
100363867	0	0	0	0.34	0	0	LOC100363867
100363914	0	0	0	0	0.05	0	LOC100363914
100363993	0	0	0	0.02	0	0	LOC100363993
100364016	0	0	0.64	0.59	0	0	LOC100364016	0.144322	0.592033	0.792508
100364027	0.79	0.62	0.57	0.34	0.55	0.68	LOC100364027	0.331033	0.228494	0.16025
100364062	0	0	0.2	0.18	0	0	LOC100364062	0.201874	0.603084	0.822622
100364132	0.74	0.63	1.23	1.07	0.86	0.91	Zfp300	-0.127733	0.413078	0.405823
100364162	67.04	70.91	66.71	74.79	69.38	75.27	Rnf11l1	-0.100031	0.00968626	0.00256452
100364165	28.93	29.24	31.25	35.27	33.01	30.55	Nktr	-0.142955	3.51e-11	2.17e-12
100364194	0.55	0.36	0.49	0.5	0.23	0.37	LOC100364194	0.355983	0.353799	0.314747
100364240	10.85	9.85	11.45	11.72	11.98	10.7	Btbd8	-0.0692404	0.116089	0.0605044
100364265	68.89	66.58	83.07	86.44	80.04	72.84	LOC100364265	-0.130376	3.66e-07	3.47e-08
100364335	35.58	37.82	40.12	41.02	39.28	32	LOC100364335	0.0180012	0.470794	0.507786
100364350	11.06	11.99	11.72	11.93	14.04	16	Nwd1	-0.274734	1.06e-16	4.4e-18
100364435	2.3	0	0.88	0	1.18	1.68	LOC100364435	0.132998	0.615643	0.85343
100364457	0	0	0	0	0	0	LOC100364457
100364500	15.99	5.16	5.33	9.13	8.55	16.49	LOC100364500	-0.371862	0.000214205	3.4e-05
100364561	0.19	0.28	0.1	0	0.29	0.25	LOC100364561	0.0575491	0.648822	0.94569
100364568	5.91	4.87	6	5.35	5.84	5.25	Rprd2	0.0295829	0.440512	0.451186
100364673	0.15	0.31	0.31	0.11	0	0.26	LOC100364673	1.06557	0.15865	0.0945475
100364769	0.21	0.16	0.08	0.22	0.38	0.33	LOC100364769	-1.0307	0.0945451	0.0459398
100364877	0.32	0.23	0.35	0.43	0	0	LOC100364877	1.09467	0.212028	0.142993
100364958	2.59	3.6	3.26	3.22	3.58	2.63	LOC100364958	0.00458786	0.654208	0.985564
100364984	11.27	11.51	12.85	12.09	12.51	12.65	Rab37	-0.0843136	0.156336	0.0920755
100364990	2.98	2.89	3.14	3.98	2.47	2.76	Pdss1	-0.026144	0.597622	0.805561
100365008	0	0	0	0	0	0	LOC100365008
100365043	0.51	0.67	0	0.53	0.7	0.84	LOC100365043	-0.805158	0.247119	0.180125
100365199	0	0	0.1	0	0	0	Wfdc13
100365259	3.76	4.45	4.06	3.52	3.84	4.34	LOC100365259	0.0614936	0.438601	0.447659
100365363	2.26	2.15	2.75	3.05	3.52	2.01	LOC100365363	-0.273787	0.0494216	0.0194062
100365370	29.19	25.74	26.18	24.5	24.77	22.84	Ctdsp2	0.170794	8.77e-08	7.68e-09
100365450	0.56	1.07	1	0.62	0.77	0.47	LOC100365450	-0.00749134	0.654208	0.978375
100365504	23.19	26.06	30.47	30.25	24.29	23.22	Sf3b6	0.0378795	0.509647	0.594229
100365542	0	0	0	0	0	0	LOC100365542
100365588	0	0	0	0	0	0	LOC100365588
100365646	0.13	0	0	0.07	0	0	LOC100365646	0.966036	0.49907	0.573375
100365679	8.97	9.87	10.49	8.77	9.01	9.7	Dennd5b	0.0926136	0.10683	0.0540927
100365683	0	0	0	0.03	0	0.03	Nr2e3
100365733	0.4	0.13	0.08	0.28	0.42	0	Tmem262	-0.0168139	0.654208	0.982943
100365744	15.2	13.8	13.89	13.63	11.44	16.94	Lrrc75b	0.0276312	0.569676	0.733426
100365773	0.14	0.51	0.1	0.34	0.5	0.28	LOC100365773	-0.588552	0.131843	0.0724179
100365779	2.94	3.71	4.55	4.94	3.76	4.16	Zfp605	0.082128	0.406243	0.395441
100365810	0.84	0	0	1.77	0	1.01	LOC100365810	-1.70777	0.0233909	0.00745967
100365872	9.96	9.17	8.76	10.49	10.92	8.95	Eif4ebp3	-0.119482	0.367872	0.336006
100365921	6.49	7.87	5.66	6.38	6.69	5.79	LOC100365921	0.0893078	0.381577	0.35601
100365928	1.54	2.77	1.27	1.19	0.97	3.23	Fam166b	0.0422514	0.62681	0.880377
100365935	3.27	3.34	4.02	3.47	3.95	3.55	Cep85l	-0.0627367	0.403752	0.39085
100365995	0	0.16	0	0.37	2.28	0	LOC100365995	-4.05722	0.000388589	6.52e-05
100366017	43.8	51.58	50.26	51.59	46.88	44.71	Ube2e1	0.0232918	0.485699	0.535343
100366024	0.3	0.25	0.31	0.2	0.19	0.33	Prdm16	0.2539	0.251284	0.184264
100366030	3.32	5.3	4.68	5.53	3.02	2.7	LOC100366030	0.250833	0.28417	0.220926
100366044	19.82	21.38	24.96	23.14	21.56	20.97	LOC100366044	-0.0405326	0.336909	0.289731
100366054	0.84	0.33	0.2	0.11	0.58	0.45	LOC100366054	0.27047	0.477196	0.519529
100366121	0.54	0.47	1.17	0.73	0.51	0.47	Smim24	0.352801	0.247543	0.180599
100366216	3.26	1.57	2.45	0.87	0.3	0.32	LOC100366216	2.3118	1.57e-29	3.52e-31
100366231	0	0	0	0	0	0	LOC100366231
100366237	20.06	24	20.28	22.31	19.19	20.94	Pfdn4	0.0354728	0.537393	0.653935
100529260	7.35	6.43	8.36	7.7	7.2	7.18	Ankhd1	0.00290415	0.647164	0.940189
100534597	19.36	23.86	20.96	23.04	24.55	24.54	Apitd1	-0.16818	0.0507885	0.0200998
100909392	8.59	7.9	9.65	8.5	9.4	9.99	LOC100909392	-0.0969994	0.349224	0.308475
100909401	0.54	0.35	0.97	0.68	0.82	0.22	Fam181a	0.0396566	0.629125	0.885927
100909408	3.83	4.42	5.16	5.35	4.93	4.42	Zfp397	-0.117994	0.157758	0.0934721
100909409	0	0.09	0	1.15	0	0	LOC100909409	-3.63783	0.000506402	8.66e-05
100909439	0.15	0.39	0.07	0	0.07	0	LOC100909439	3.05946	0.000980833	0.000183438
100909441	8.26	4.86	7.4	2.56	3.68	3.56	LOC100909441	1.06183	6.13e-20	2.11e-21
100909443	0	0	0.6	0.83	0	0	LOC100909443	-0.471035	0.302011	0.243514
100909445	13.87	14.32	16.86	14.85	16.26	14.96	Ube2w	-0.0333006	0.413241	0.406185
100909455	1.26	0.67	0.83	1.15	0.87	1.5	LOC100909455	-0.354823	0.029083	0.0098165
100909461	0.05	0.04	0.2	0	0.05	0	LOC100909461	2.51328	0.000226298	3.62e-05
100909462	0.02	0.05	0	0	0	0	LOC100909462
100909464	0.53	0	0	0	0.4	0	LOC100909464	0.432934	0.474178	0.513621
100909474	2.77	3.37	1.19	2.5	0.81	3.68	LOC100909474	0.0695969	0.544851	0.673694
100909476	4.17	4.47	4.91	5.69	5.18	3.96	LOC100909476	-0.127878	0.172727	0.106897
100909485	0	0	0	0	0	0.95	LOC100909485	-5.41939	1.43e-05	1.79e-06
100909489	0	0	0	0.03	0	0	Trpc5os
100909505	8.39	5.81	6.85	4.54	6.32	5.79	LOC100909505	0.336984	5.09e-07	4.92e-08
100909510	15.12	6.07	6.25	8.24	18.89	7.79	Tsen34l1	-0.341391	5.28e-05	7.34e-06
100909512	4.81	4.66	6.88	7.44	6.36	5.67	LOC100909512	-0.252393	9.68e-06	1.17e-06
100909521	3.97	1.71	4.07	2.79	2.81	2.15	LOC100909521	0.330782	0.0231799	0.00736789
100909522	0	0.08	0.08	0	0	0	LOC100909522
100909524	1.08	0.92	1.15	0.93	0.83	0.97	LOC100909524	0.207045	0.403525	0.390006
100909526	0.84	0.48	1.6	2.06	1.5	0.24	LOC100909526	-0.36417	0.169493	0.103899
100909534	0	0	0	0	0.02	0	LOC100909534
100909537	41.81	46.63	49.74	45.54	50.93	48.44	Iqck	-0.0711476	0.0353685	0.0125995
100909546	0	0.04	0	0	0.04	0	LOC100909546	-0.0339636	0.654208	0.986718
100909548	56.56	46.65	48.46	50.1	44.65	40.63	LOC100909548	0.174169	2.06e-08	1.68e-09
100909556	0.15	0.02	0.27	0.47	0	0.11	LOC100909556	-0.371885	0.528498	0.633118
100909569	2.04	2.77	3.45	2.65	3.27	2.38	LOC100909569	0.0838667	0.49907	0.572493
100909582	2.15	1.34	1.14	1.76	1.13	1.06	LOC100909582	0.216566	0.364706	0.331699
100909586	0.17	0.76	0.67	0.8	0.17	0.33	LOC100909586	0.311739	0.494678	0.558594
100909590	0.13	0.09	0.13	0.14	0.15	0.2	LOC100909590	-0.489432	0.197889	0.129375
100909595	18.1	13.4	18.36	12.16	15.18	12.23	LOC100909595	0.332585	6.56e-16	2.85e-17
100909597	0.13	0.57	0.06	0	0.13	0.14	LOC100909597	1.47208	0.0715774	0.0316912
100909598	1.77	2.32	3.13	4.2	2.62	2.4	Pigbos1	-0.348758	0.0766356	0.0345602
100909599	0	0.26	0.12	0.11	0.17	0.1	LOC100909599	-0.035223	0.651894	0.953405
100909600	0	0	0	0	0	0	LOC100909600
100909604	8.62	6.46	9.5	5.65	9.6	8.05	LOC100909604	0.148982	0.00194452	0.000403356
100909609	0	0	0.03	0.03	0	0.03	LOC100909609	-1.04485	0.458167	0.483277
100909612	0	0	0.19	0.13	0.06	0.12	LOC100909612	-0.770929	0.443989	0.457094
100909620	0.01	0	0	0	0	0	LOC100909620
100909622	0	0	0	0.12	0.21	0	Znf442	-5.57498	3.99e-06	4.48e-07
100909643	0.06	0	0	0	0	0.06	LOC100909643	-0.0339636	0.654208	0.986718
100909645	2.47	2.14	2.64	3.54	3.05	3.31	LOC100909645	-0.458135	3.41e-05	4.56e-06
100909648	0	0	0.05	0	0	0	LOC100909648
100909657	8.43	8.91	9.14	9.62	8.18	7.93	LOC100909657	0.0438962	0.454907	0.476862
100909660	0	0.32	0.17	0.17	0	0	LOC100909660	1.551	0.354547	0.317068
100909661	0	0	0	0	0	0	LOC100909661
100909664	1.49	1.83	2	1.36	1.69	1.45	LOC100909664	0.242978	0.0505808	0.0199888
100909671	0	0	0	0	0	0	LOC100909671
100909677	0	0	0	0	0	0.04	LOC100909677
100909679	1.36	1.46	1.9	2.16	1.97	1.72	LOC100909679	-0.310691	0.021197	0.00658419
100909682	0.63	1.08	0.69	0.98	1	0.98	LOC100909682	-0.2978	0.279163	0.214737
100909688	1.69	1.64	1.99	2.01	1.81	1.47	LOC100909688	0.0253305	0.611942	0.843441
100909697	9.02	12.42	3.78	10.86	3.25	0.31	Slc25a51	0.836907	3.37e-44	4.96e-46
100909701	2.68	1.25	2.04	2.16	2.11	1.95	Ccer2	-0.0592746	0.578512	0.75641
100909704	0	0.06	0	0.18	0.23	0	LOC100909704	-2.70381	0.0636864	0.0272705
100909709	0.81	0.7	0.56	1.36	1.03	1.01	LOC100909709	-0.711678	0.00293635	0.000639416
100909712	1.76	2.7	2.51	1.53	2.58	1.84	LOC100909712	0.226133	0.302622	0.244425
100909715	1.33	1.5	1.48	1.54	1.2	1.83	LOC100909715	-0.0882889	0.537858	0.654793
100909725	0	0.12	0.13	0	0	0	LOC100909725	4.18016	0.0099254	0.00263752
100909732	0.62	0.84	0.67	1.22	0.65	0.51	LOC100909732	-0.139317	0.45163	0.472082
100909750	6.07	6.93	6.15	6.38	6.71	6.4	LOC100909750	-0.0250495	0.529807	0.638241
100909755	0	0	0.13	0.13	0.13	0	LOC100909755	-1.03396	0.544449	0.669991
100909761	0	0	0	0	0	0	LOC100909761
100909776	0.73	0.73	0.68	0.51	0.63	0.86	LOC100909776	0.0953195	0.590241	0.786946
100909784	0	0	0	0	0	0	LOC100909784
100909786	0	0.07	0.08	0	0.21	0.08	LOC100909786	-1.00241	0.295947	0.23593
100909793	8.15	7.36	8.04	9.29	7.21	7.1	Smim18	-0.000115782	0.658304	0.999164
100909794	0.42	0.43	0.36	0.56	0.34	0.34	LOC100909794	0.0109052	0.654208	0.980656
100909795	0.28	0.33	0.25	0	0	0	LOC100909795	7.48237	4.25e-20	1.44e-21
100909799	0.08	0.24	0.16	0.25	0.16	0.08	LOC100909799	-0.0339636	0.654208	0.967474
100909811	0	0	0.04	0	0	0	Dcdc1
100909824	2.54	2.56	2.37	2.78	2.35	2.54	LOC100909824	-0.0352564	0.543016	0.665748
100909827	5.39	5.55	5.7	6.38	6.22	5.48	Kbtbd7	-0.118326	0.0895538	0.0425559
100909830	0.03	0	0.06	0.03	0.03	0.06	LOC100909830	-0.449001	0.372734	0.342971
100909833	0	0.1	0	0	0	0	LOC100909833
100909840	168.38	173.74	196.21	210.18	197.62	179.98	LOC100909840	-0.125673	1.6e-14	7.51e-16
100909844	0.28	0.16	0	0	0	0	LOC100909844	4.77545	0.000775834	0.000139736
100909849	0.92	1.46	0.74	0.83	1.23	1.1	LOC100909849	-0.0184248	0.631417	0.892764
100909856	2.53	1.52	1.57	1.45	1.84	3.38	LOC100909856	-0.254984	0.0928115	0.0447379
100909857	2.95	1.58	2.3	3.65	2.74	1.63	LOC100909857	-0.224295	0.340604	0.297011
100909858	0	0	0	0	0	0.1	LOC100909858
100909859	0.06	0.12	0	0	0	0.06	LOC100909859	1.551	0.354547	0.317068
100909860	3.35	3.02	2.86	2.98	2.71	2.53	LOC100909860	0.170395	0.219835	0.150567
100909864	0.76	1.34	1.42	1.69	1.32	0.47	LOC100909864	0.0232782	0.638079	0.912861
100909868	0	0	0	0	0.08	0.08	LOC100909868
100909869	1.31	0.99	1.45	1.43	1.29	1.77	LOC100909869	-0.26322	0.0573734	0.02361
100909879	0	0	0	0.03	0	0.08	LOC100909879
100909893	0.18	0.18	0.14	0.19	0.11	0.5	LOC100909893	-0.68604	0.227295	0.158929
100909897	0	0	0	0	0.04	0	LOC100909897
100909899	0.08	0.04	0	0	0	0	LOC100909899
100909913	0	0	1.32	0	0	1.3	LOC100909913	-0.0339636	0.639281	0.916631
100909916	0	0	0	0.01	0	0	LOC100909916
100909943	0	0	0	0	0	0	LOC100909943
100909947	0.05	0.11	0.84	0.29	0.09	0.16	LOC100909947	1.2853	0.0670654	0.0291536
100909950	0.15	0.15	0	0	0	0	LOC100909950	3.86134	0.0262602	0.00857758
100909954	7.38	5.62	6.36	7.86	7.18	5.97	LOC100909954	-0.115324	0.211356	0.142319
100909955	0.12	0.12	0	0	0	0	LOC100909955
100909960	0	0.32	0	0.07	0	0.04	LOC100909960	1.60299	0.325849	0.276004
100909961	0	0	0	0	0	0	LOC100909961
100909964	0	0	0	0	0	0	LOC100909964
100909998	1.93	1.66	1.73	1.8	1.48	1.48	LOC100909998	0.164418	0.253327	0.18636
100910007	0.82	0.93	1.14	1.11	1.5	1.34	Zfp30	-0.443395	0.0274187	0.00907831
100910018	0	0	0.05	0.02	0.04	0.04	LOC100910018	-1.32056	0.268678	0.202699
100910021	0	1.63	0.4	1.54	0.67	0.53	LOC100910021	-0.414129	0.11424	0.0590985
100910026	0	0	0	0.04	0	0	LOC100910026
100910033	0.7	0.72	0.19	0.52	0.79	0.26	LOC100910033	0.0400834	0.63108	0.891814
100910046	5.53	5.79	6.74	7.27	6.29	5.47	LOC100910046	-0.102515	0.0908579	0.0434341
100910047	0.11	0.19	0.08	0.08	0.05	0.03	Gfy	1.22907	0.0460884	0.0177338
100910054	3.76	2.28	2.75	2.37	2.67	3.08	LOC100910054	0.111157	0.417599	0.412471
100910056	4.26	4.23	4.25	4.78	4.31	4.4	LOC100910056	-0.0813177	0.381294	0.355499
100910057	0.02	0.11	0.08	0.11	0.34	0.11	LOC100910057	-1.33834	0.151697	0.0881465
100910060	0	0	0	0	0	0	LOC100910060
100910061	0	0	0	0	0.12	0	LOC100910061
100910067	0	0	0.12	0	0	0	LOC100910067
100910068	0.02	0.02	0.02	0.04	0	0.11	LOC100910068	-1.25636	0.378407	0.351268
100910069	6.7	7.66	8.37	9.57	6.89	5.82	LOC100910069	0.0340397	0.534162	0.646962
100910070	0	0	0	0	0	0	LOC100910070
100910079	0.21	0.25	0.13	0.34	0.13	0.28	LOC100910079	-0.377377	0.463802	0.494154
100910087	0.01	0	0	0.02	0.02	0.01	LOC100910087	-2.35589	0.285076	0.222094
100910088	0.11	0.08	0.1	0.13	0.16	0.14	LOC100910088	-0.525817	0.179129	0.112369
100910095	0.34	0.17	0.35	0.54	0.53	1.04	LOC100910095	-1.30153	0.135085	0.0747153
100910102	0.05	0.07	0.09	0.19	0.07	0.07	Catsperb	-0.618926	0.246422	0.179301
100910104	0.1	0.1	0.04	0.1	0.14	0.07	Xirp1	-0.256356	0.478521	0.522334
100910106	0.42	0.39	0.75	0.65	0.88	0.33	LOC100910106	-0.254883	0.20957	0.140738
100910107	0	0	0	0	0	0	LOC100910107
100910108	0	0	0	0	0.06	0	LOC100910108
100910117	0.24	0.22	0.27	0.32	0.31	0.15	LOC100910117	-0.0970352	0.602886	0.821843
100910121	7.64	7.46	4.06	6.85	4.99	6.42	LOC100910121	0.0743146	0.403524	0.38994
100910127	0	0	0	0	0	0	LOC100910127
100910130	12.55	13.1	7.82	13.79	9.36	12.57	LOC100910130	-0.0892437	0.310505	0.254804
100910134	1.45	0.45	0.67	0.9	1.03	0.88	LOC100910134	-0.120021	0.533832	0.645868
100910138	0	0	0	0.35	0	0	LOC100910138
100910143	5.78	5.79	6.29	6.63	6.86	6.18	LOC100910143	-0.163824	0.00757566	0.0019127
100910144	0	0	0	0	0	0	Ces2
100910163	0	0.37	0	0	0	0.19	LOC100910163	0.967538	0.280526	0.216494
100910172	0.66	0.86	0.52	0.54	0.79	0.46	LOC100910172	0.197958	0.493106	0.555534
100910173	0.15	0.52	0.37	0.15	0.68	0.36	LOC100910173	-0.194493	0.570629	0.736231
100910177	4.47	7.31	3.2	0	6.61	17.37	LOC100910177	-0.697225	0.0017121	0.0003486
100910180	0.21	0	0	0	0.11	0.11	LOC100910180	-0.0411233	0.654208	0.977174
100910181	0	0	0.5	1.79	1.25	0	LOC100910181	-2.61893	0.0155042	0.00449443
100910184	0	0.03	0	0	0	0	LOC100910184
100910196	0	0.51	0	0.88	0.29	0	LOC100910196	-1.15064	0.0315838	0.0109226
100910200	1.82	2.01	1.56	1.83	2.21	1.2	LOC100910200	0.0481	0.61075	0.840985
100910202	5	4.16	6.01	4.12	5.31	5.2	Crnkl1	0.0487249	0.50271	0.580413
100910205	0.19	0.33	0.39	0.45	0.68	0.38	Prss50	-0.740232	0.133896	0.0738724
100910207	8.9	11.01	15.76	14.94	8.42	11.72	LOC100910207	0.0243013	0.525773	0.627396
100910231	7.93	6.83	7.27	7.56	8.13	7.69	Zfp82	-0.0873681	0.141923	0.0799973
100910235	0	0	0	0	0	0	LOC100910235
100910240	0	0	0	0	0	0	LOC100910240
100910243	0.04	0.08	0.07	0.07	0.03	0	LOC100910243	1.11938	0.168051	0.102753
100910245	0	0.79	0.84	0.48	0	0	LOC100910245	1.79928	0.00319914	0.000708607
100910247	0	0	0	0	0	0.1	LOC100910247
100910255	0	0	0.08	0	0	0	LOC100910255	3.8806	0.0248803	0.00803988
100910258	1.39	1.1	1.96	1.34	1.3	1.39	LOC100910258	0.141093	0.350652	0.310514
100910263	0.02	0	0	0	0	0	LOC100910263
100910264	0	0	0	0	0	0	LOC100910264
100910265	3.03	3.21	4.57	4.04	3.56	3.52	Cdr1	-0.0413431	0.524343	0.6236
100910270	35.42	27.48	34.69	2.84	2.88	1.6	LOC100910270	3.7428	6.87e-192	1.68e-194
100910275	35.51	36.4	34.31	30.64	34.01	39.86	LOC100910275	0.020352	0.422212	0.419397
100910278	0.45	0.5	0.36	0.52	0.32	0.15	LOC100910278	0.421459	0.304423	0.246648
100910280	0.08	0.19	0.08	0.04	0.23	0.11	Sdr42e2	-0.185967	0.586765	0.778901
100910284	37.52	39.93	29.68	35.07	36.09	33.67	LOC100910284	0.034236	0.47897	0.523861
100910288	0	0.7	0	0.65	0.62	0.14	LOC100910288	-0.980768	0.0143134	0.00409219
100910298	0	0	0	0	0	0	LOC100910298
100910299	5.37	4.49	6.15	5.07	5.8	5.33	Larp4	-0.0191252	0.597822	0.8068
100910308	7.32	11.09	6.42	8.25	8.58	7.18	LOC100910308	0.0527302	0.477667	0.520664
100910318	13.04	15.78	17.87	18.5	16.13	14.84	Trappc2b	-0.0739798	0.381338	0.355632
100910342	6.78	7.19	7.09	8.11	6.15	7.23	Bbip1	-0.0287078	0.600918	0.815661
100910371	0.54	0.4	0.69	0.43	0.47	0.41	LOC100910371	0.294296	0.309693	0.253486
100910385	0.98	0.86	2.53	0.71	1.52	2.25	LOC100910385	-0.0563708	0.628029	0.883084
100910401	0	0.08	0	0	0	0	LOC100910401
100910418	0.98	0.81	0.97	0.45	0.69	2.14	LOC100910418	-0.264076	0.372347	0.341868
100910419	0	0	0	0	0	0.04	LOC100910419
100910434	5.86	5.4	4.22	4.4	3.85	5.15	Chadl	0.194904	0.0112549	0.00307318
100910438	3.99	5.74	1.77	7.83	2.26	3.37	LOC100910438	-0.249208	0.0579733	0.0239601
100910446	0	0	0	4.07	0	0.02	LOC100910446	-7.92587	1.52e-25	4.09e-27
100910447	0	0	1.71	1.58	0	4.91	LOC100910447	-1.95931	0.000739882	0.000131997
100910451	0	0	0	0	0	0	LOC100910451
100910452	0	0	0	0	0	0	LOC100910452
100910460	0.81	0.72	0.56	0.54	0.53	0.83	Ccdc180	0.140287	0.40244	0.388598
100910462	0	0	0	0.07	0	0.02	LOC100910462
100910474	0	0.24	0	0	0.32	0.08	LOC100910474	-0.718727	0.486515	0.537192
100910478	1.31	1.44	1.41	1.64	1.52	1.2	LOC100910478	-0.00928232	0.653911	0.958853
100910481	0.06	0	0	0	0	0	LOC100910481
100910483	0.38	0.48	0.21	0.37	0.27	0.42	LOC100910483	-0.254671	0.395217	0.376385
100910486	0.02	0.04	0.03	0.03	0.06	0.02	LOC100910486	-0.204571	0.603084	0.822834
100910488	0	0	0.14	0	0	0	LOC100910488
100910497	0	0.05	0.13	0	0	0	LOC100910497
100910506	12.79	12.49	13.16	13.82	14.44	12.34	LOC100910506	-0.078981	0.0375098	0.0135935
100910508	4.05	3.76	3.92	3.16	3.78	3.85	Zfp41	0.155765	0.034969	0.0124217
100910512	0	0	0.86	0	0.69	0	LOC100910512	0.308007	0.4968	0.563414
100910528	9.95	9.86	10.32	9.77	9.34	10.76	LOC100910528	0.0215851	0.608279	0.835901
100910536	18.71	16.19	16.97	15.98	18.17	18.66	Elfn2	-0.0273248	0.346521	0.304904
100910540	0	2.03	2.93	4.3	0	0	LOC100910540	0.232907	0.153888	0.0901077
100910554	0.1	0.11	0	0.11	0	0	LOC100910554	1.02954	0.489176	0.544021
100910565	0	0	0.08	0	0	0	LOC100910565
100910567	0	0	0	0	0	0	LOC100910567
100910575	1.04	1.81	1.2	1.6	1.88	1.77	LOC100910575	-0.371616	0.0972646	0.047699
100910577	1.58	1.43	2.39	2.17	2.82	1.38	LOC100910577	-0.233265	0.0738821	0.032976
100910579	0	0.2	0	0.13	0.28	0.07	LOC100910579	-1.2419	0.289893	0.22805
100910581	0	0	0	4.76	0	4.55	LOC100910581	-8.06827	9.43e-28	2.26e-29
100910585	0.01	0	0	0	0	0.01	LOC100910585	-0.0339636	0.654208	0.986718
100910596	1.45	1.69	2.09	4.13	2.37	2.23	LOC100910596	-0.732583	0.00630734	0.00154888
100910606	0	0.05	0.05	0	0.03	0	LOC100910606	1.8509	0.297653	0.238089
100910611	0	0	0	0	0	0	LOC100910611
100910615	0	0.08	0	0.04	0.04	0.12	LOC100910615	-1.35589	0.297002	0.237278
100910616	0	0	0	0	0	0	Hmgn5
100910623	0.31	0.17	0.24	0.18	0.21	0.24	LOC100910623	0.188429	0.548239	0.683835
100910636	1.23	1.45	1.91	1.89	1.53	1.1	LOC100910636	0.0267933	0.621735	0.868343
100910650	0.25	0.16	0.26	0.17	0.42	0.8	LOC100910650	-1.12143	0.116089	0.0605081
100910667	0	0	0	0	0	0	LOC100910667
100910668	0.35	0.24	0.07	0.12	0.1	0.62	LOC100910668	0.0491216	0.637859	0.911768
100910669	0.29	0	0.12	0.23	0	0	LOC100910669	0.849187	0.33461	0.286913
100910678	0	0	2.26	3.95	0	0	LOC100910678	-0.795877	0.144541	0.082143
100910679	0.19	0	0	0	0	0	LOC100910679
100910688	5.08	3.28	3.5	3.72	3.88	5.37	LOC100910688	-0.132344	0.319265	0.266772
100910708	15.3	15.23	18.43	17.89	18.63	3.91	LOC100910708	0.286713	6.39e-07	6.26e-08
100910710	0	0	0.15	0.33	0	0.15	LOC100910710	-1.66702	0.298438	0.238838
100910714	0.37	0.18	0.07	0.2	0.59	0.17	LOC100910714	-0.611537	0.439275	0.449097
100910717	0.7	0.63	0.29	1.69	1.53	1.69	LOC100910717	-1.58504	3.81e-38	6.72e-40
100910720	1.01	0.34	0.28	0	0.66	0.48	LOC100910720	0.523731	0.2633	0.196886
100910721	0.29	0	0	0	0	0	LOC100910721
100910725	0	0.13	0	0.21	0.07	0	LOC100910725	-1.04095	0.398925	0.383257
100910729	0.55	0.43	0.36	0.3	0.31	0.56	Islr2	0.17944	0.438877	0.448387
100910732	18.73	19.03	19.09	18.05	18.49	17.7	LOC100910732	0.0666257	0.0538756	0.0216871
100910735	2.97	2.26	1.68	1.17	1.26	0	Oas1g	1.52591	5.13e-13	2.71e-14
100910750	0.84	0.48	0.67	0.57	0.24	0.14	LOC100910750	1.08224	0.0191205	0.00581636
100910751	13.35	14.71	12.5	13.85	10.48	13.18	Mtg1	0.115969	0.171861	0.106166
100910753	7.44	7.81	9.08	9.49	9.09	7.17	Dnttip2	-0.0796946	0.233284	0.16526
100910754	2.43	1.98	2.01	2.39	3.21	3.61	LOC100910754	-0.525802	0.00100423	0.000188303
100910755	0.26	0.06	0.07	0.07	0.06	0.13	LOC100910755	0.554063	0.294068	0.233762
100910771	0.39	0.37	0.46	0.16	0.2	0.5	LOC100910771	0.485205	0.168837	0.103366
100910772	2.14	1.84	2.09	2.39	2.33	1.62	Cox7a1	0.0576174	0.580072	0.761235
100910780	0	0	0	0	0	0	Chsy3l
100910781	0.48	0	0.39	0.17	0	0.38	LOC100910781	0.664699	0.302914	0.244883
100910790	0	0.28	0	0	0	0	LOC100910790	4.81704	0.000623514	0.00010902
100910792	28.78	31.1	31.61	32.34	33.67	31.46	LOC100910792	-0.0908728	0.00538722	0.00128745
100910795	0.91	1.5	1.87	0	0	2.9	LOC100910795	0.531715	0.011531	0.00315981
100910798	0	0	0.07	0.05	0.05	0	LOC100910798	-0.375	0.570324	0.735559
100910801	0.46	0	0	0	0.42	0.25	LOC100910801	-0.55098	0.406612	0.395932
100910806	3.01	2.93	2.45	2.78	2.4	2.41	Trim15	0.202221	0.141514	0.0796748
100910807	3.16	4.39	3.75	4.51	4.06	3.53	LOC100910807	-0.0943213	0.231211	0.163039
100910811	0.86	0.45	0.91	0.86	0.5	0.45	Tmem249	0.294659	0.354547	0.316072
100910819	0	0	0	0.14	0	0.1	LOC100910819
100910823	10.12	9.96	11.13	10.96	9.3	9.37	Derl2	0.0506763	0.346716	0.305159
100910829	0	0.02	0.03	0.02	0.06	0.07	LOC100910829	-1.69836	0.229549	0.161335
100910833	0.28	0.16	0.2	0.48	0.24	0.36	LOC100910833	-0.751798	0.0486893	0.0190236
100910838	0.5	0	0.7	1.19	0.94	0.55	LOC100910838	-1.14598	6.13e-06	7.1e-07
100910839	46.36	52.08	61.1	66.94	58.68	51.92	Luzp2	-0.152967	1.49e-14	6.96e-16
100910848	0.26	0.16	0.33	0.4	0.24	0.4	LOC100910848	-0.483318	0.156837	0.0927276
100910851	0	0	0	0	0	0	LOC100910851
100910852	0.16	0.19	0.2	0.18	0.28	0.19	LOC100910852	-0.475376	0.257176	0.190404
100910854	3.7	3.66	3.86	4.16	4.27	4.47	LOC100910854	-0.200955	0.0375098	0.0135938
100910864	2	0.95	1.34	1.95	2.08	0.85	LOC100910864	-0.176724	0.305003	0.247563
100910867	4.52	2.91	4.7	5.65	4.97	4.59	Cfap69	-0.335085	3.2e-06	3.54e-07
100910872	26.17	31.16	24.57	20.11	26	29.91	Nat6	0.104682	0.0759724	0.034224
100910875	3.61	2.9	3	2.7	5.3	4.39	LOC100910875	-0.386058	0.00259361	0.000556556
100910877	0	0.09	0	0	0	0.06	LOC100910877	0.550999	0.544449	0.672527
100910879	0.73	0.65	1.61	0.02	0.4	0.63	LOC100910879	1.47685	0.037048	0.0133575
100910882	2.09	12.17	11.3	10.7	13.84	7.39	LOC100910882	-0.341814	4.06e-15	1.85e-16
100910885	1.58	1.22	0.87	1.38	0.53	0.74	LOC100910885	0.485797	0.0315317	0.0108892
100910905	0.29	0.36	0.37	0.31	0.6	0.51	LOC100910905	-0.474536	0.375635	0.347565
100910912	3.66	2.49	2.38	2.79	3.1	2.37	LOC100910912	0.0173163	0.639781	0.918001
100910915	0	0.4	0.19	0.78	0.51	0.49	LOC100910915	-1.5931	0.00395983	0.000905757
100910934	0.09	0	0	0.09	0.03	0.03	LOC100910934	-0.829197	0.354547	0.316552
100910936	0	0	0	0	0	0	LOC100910936
100910940	3	2.47	3.55	2.15	2.06	0.89	Evi2b	0.830877	1.48e-06	1.55e-07
100910944	5.65	3.03	3.63	17.77	0	8.64	LOC100910944	-1.09049	4.15e-07	3.98e-08
100910954	0	0	0.48	0.56	0.31	0.53	LOC100910954	-1.55497	0.0345927	0.0122219
100910957	4.17	5.69	5.34	6.49	7.11	5.6	LOC100910957	-0.335723	3.91e-05	5.29e-06
100910978	0.62	0.52	1.21	0.53	0.07	0.69	LOC100910978	0.802397	0.00177095	0.000361447
100910979	0.75	0	1.88	0.91	2.13	1.04	LOC100910979	-0.649873	0.0325209	0.0113419
100910984	0	0	0	0	0	0.12	Fam150a
100910990	12.23	13.35	10.24	11.65	12.57	13.92	LOC100910990	-0.0711446	0.172226	0.106461
100910996	17.8	15.58	18.42	20.69	18.74	15.25	LOC100910996	-0.0747896	0.32582	0.275906
100910997	0	0	0	0	0	0.06	LOC100910997
100911002	0.12	0.06	0.06	0.12	0.12	0	LOC100911002	-0.0339636	0.654208	0.973473
100911022	0	0	0	0	0	0	LOC100911022
100911027	0.37	0.17	0.28	0.14	0.14	0.45	LOC100911027	0.157591	0.595888	0.801333
100911034	31.83	38.97	37.75	30	35.54	36.88	LOC100911034	0.0816103	0.0559132	0.0228099
100911041	0	0.27	0	0	0.28	0.43	Tmem45al	-1.39653	0.0541088	0.0218281
100911042	0	0	0	0	0	0	LOC100911042
100911047	0	0.19	0	0.23	0.12	0.14	LOC100911047	-1.34733	0.0312437	0.0107643
100911068	1.98	2.15	1.97	1.55	2.06	2.27	LOC100911068	0.0290389	0.590241	0.787131
100911069	3.49	3.04	3.8	3.95	2.8	3.51	Mtfr2	0.00910517	0.6466	0.938235
100911090	1.54	1.64	2	2.01	1.9	1.71	LOC100911090	-0.116342	0.271992	0.206704
100911101	0.31	0	0	0	0	0.05	LOC100911101	2.551	0.101323	0.0503566
100911104	0.06	0.04	0.27	0.04	0	0	LOC100911104	3.28796	0.0897411	0.0427179
100911106	0	0.07	0	0	0	0.36	LOC100911106	-2.39414	0.217582	0.14821
100911107	0	0	0	0.03	0.03	0	LOC100911107
100911109	2.11	1.85	2.03	1.83	2.05	2.45	LOC100911109	-0.0345485	0.614567	0.850841
100911130	1.51	1.5	0	0	0	1.52	LOC100911130	0.966036	0.0318741	0.0110411
100911132	0.03	0.06	0.03	0.03	0.06	0	LOC100911132	0.381074	0.567123	0.72811
100911140	0.08	0.07	0.09	0.06	0.07	0.1	LOC100911140	0.040037	0.651039	0.951148
100911148	0	0	0	0.16	0.02	0	LOC100911148	-3.85567	0.0284617	0.00956051
100911153	0	0.15	0	0	0	0.07	LOC100911153	0.966036	0.49907	0.573375
100911156	0	0	0	0	0	0	LOC100911156
100911165	0	0	0	0	0	0	Mylk4
100911168	0.32	0	0.9	1.71	1.3	0.74	LOC100911168	-1.62559	5.67e-10	3.94e-11
100911180	3.7	2.56	2.13	2.63	3.82	3.54	LOC100911180	-0.000585459	0.657694	0.99745
100911186	43.14	51.15	46.51	48.22	44.37	51.46	LOC100911186	-0.0330072	0.382736	0.357963
100911190	0.71	0.34	0.36	0.53	0.16	0.2	LOC100911190	0.682775	0.00339715	0.000756885
100911196	7.28	5.85	5.09	6.13	6.31	6.55	LOC100911196	-0.0252987	0.544449	0.672051
100911215	0.07	0.07	0.04	0.11	0.07	0.03	LOC100911215	-0.296998	0.569643	0.733337
100911216	1.37	1.61	1.75	2.2	1.5	1.3	LOC100911216	-0.0754384	0.401874	0.387994
100911224	0.91	0.87	0.98	0.94	1.13	0.78	LOC100911224	-0.0513471	0.570061	0.734385
100911225	19.25	23.01	22.15	25.33	22.63	22.57	LOC100911225	-0.129304	0.13365	0.0736825
100911229	0.02	0	0.03	0	0	0.02	LOC100911229	1.36976	0.410158	0.401487
100911233	0.98	0.62	0.89	0.84	0	0.52	LOC100911233	0.876607	0.000833253	0.000152678
100911235	5.96	5.87	7.5	8.42	6.44	7.27	Med7	-0.225541	0.0785784	0.0356397
100911237	0.32	0.16	0.32	0.37	0.46	0.26	LOC100911237	-0.263757	0.445803	0.461209
100911238	38.37	38.74	35.43	43.78	36.95	47.47	LOC100911238	-0.188083	0.00895994	0.00232996
100911244	0	0.1	0.1	0.09	0	0.1	LOC100911244	0.0707338	0.654208	0.961597
100911248	18.91	17.92	18.49	17.61	19.17	18.97	LOC100911248	-0.0119256	0.55567	0.700394
100911251	0.06	0.06	0.12	0.3	0	0.28	LOC100911251	-1.33847	0.164814	0.0999901
100911256	0.31	0.3	0.34	0.13	0.07	0.24	LOC100911256	1.08381	0.000184083	2.88e-05
100911260	6.94	6.35	6.37	6.34	6.69	6.38	LOC100911260	0.018805	0.555473	0.699694
100911261	0.51	0.91	1.56	1.88	1.17	1.04	LOC100911261	-0.448118	0.00114433	0.00021951
100911272	0.02	0	0	0	0	0	LOC100911272
100911278	0.03	0.09	0.03	0.07	0.06	0.03	LOC100911278	-0.0339636	0.654208	0.970306
100911295	20.34	19.78	27.95	4.05	20.22	34.62	LOC100911295	0.189706	0.00523791	0.00124921
100911302	1.96	2.65	1.39	2.79	1.19	2.19	LOC100911302	-0.0345548	0.635903	0.905817
100911305	2.17	2.57	2.3	2.05	2.25	2.22	LOC100911305	0.108759	0.380013	0.353346
100911312	0	0	0.02	0	0	0	LOC100911312
100911313	0	0.57	0	2.23	1.81	0	LOC100911313	-2.7866	1.3e-16	5.4e-18
100911315	0	0	0	0	0	0	LOC100911315
100911319	30.38	25.01	26.12	19.75	17.71	16.6	LOC100911319	0.594749	6.75e-67	6.2e-69
100911320	2.67	2.34	2.53	2.86	2.37	2.05	LOC100911320	0.0549514	0.485061	0.533773
100911326	0.06	0	0	0.06	0	0	LOC100911326	-0.0690105	0.654208	0.970016
100911331	0.07	0.14	0	0	0.15	0.15	LOC100911331	-0.4442	0.548674	0.685062
100911353	0.46	0.73	0	0.5	0.47	0.18	LOC100911353	0.0600339	0.639281	0.916867
100911356	19.06	22.1	19.73	23.16	23.17	20.99	LOC100911356	-0.143151	0.00927136	0.00242527
100911357	4.26	4.47	4.21	3.79	3.95	3.9	LOC100911357	0.153062	0.192377	0.124221
100911365	16.15	16.37	14.78	13.46	14.94	9.56	LOC100911365	0.292791	0.000651864	0.000114598
100911372	304.46	309.11	344.66	302.05	249.09	232.41	LOC100911372	0.292754	2.87e-51	3.57e-53
100911374	6.98	6.04	7.9	6.76	6.13	6.64	LOC100911374	0.142996	0.182611	0.115717
100911379	0.66	0.57	0.6	0.38	0.27	0.3	LOC100911379	0.957866	0.00207361	0.000433
100911383	0.03	0.08	0.17	0.06	0.13	0.05	LOC100911383	0.348034	0.51684	0.607322
100911395	1.08	1.15	1.1	1.04	1.1	1.23	LOC100911395	-0.0208039	0.629359	0.887363
100911399	0.35	0.57	0.67	0.16	0.5	0.49	LOC100911399	0.451712	0.361974	0.327331
100911402	7.45	6.17	5.62	7.8	1.43	8.98	LOC100911402	0.0775847	0.406215	0.39538
100911403	0.21	0.19	0.34	0.57	0.45	0.25	LOC100911403	-0.77582	0.20668	0.137759
100911405	0	0	0.04	0	0	0	LOC100911405
100911408	2.7	3.61	3.03	3.78	2.57	4.2	LOC100911408	-0.176122	0.208794	0.14
100911413	0.09	0	0	0.08	0	0	LOC100911413	0.276377	0.610315	0.839791
100911417	73.52	98.98	112.43	76.43	91.01	57.41	LOC100911417	0.3433	2.28e-28	5.33e-30
100911422	20.06	16.15	24.92	32.8	18.66	30.92	LOC100911422	-0.432404	7.25e-12	4.25e-13
100911428	0.36	0.11	0.14	0.19	0.03	0.04	LOC100911428	1.2146	0.0544307	0.0220148
100911440	18.75	16.17	14.26	14.33	16.02	16.55	LOC100911440	0.0685666	0.216032	0.146838
100911453	1.98	2.8	2.02	2.97	0.97	1.99	LOC100911453	0.204623	0.221071	0.151727
100911456	3.74	2.81	3.13	2.8	3.29	2.76	LOC100911456	0.138666	0.351306	0.311302
100911458	0.13	0.12	0.15	0	0	0.18	LOC100911458	1.10829	0.382547	0.357648
100911462	29.52	31.75	30.05	37	30.5	37.02	Txnl4a	-0.194443	0.00763295	0.00193399
100911464	0	0	0	0.14	0.13	0	LOC100911464
100911483	190.23	214.26	183.42	203.16	169.35	206.16	LOC100911483	0.0238105	0.447258	0.463514
100911485	1.72	1.67	1.87	2.73	2.2	2.11	LOC100911485	-0.418889	0.000131822	1.99e-05
100911486	0.49	0.09	0.07	0.45	0.19	0.1	LOC100911486	-0.170596	0.497435	0.564862
100911489	0	0	0	0.07	0	0	LOC100911489
100911492	0	0.11	0	0.16	0.2	0.29	LOC100911492	-2.6542	1.81e-05	2.3e-06
100911495	0	0.09	0.54	0	0.12	0.21	LOC100911495	0.881733	0.22545	0.156136
100911510	0.29	0.24	0.44	0.3	0.31	0.4	LOC100911510	-0.0700328	0.579213	0.758834
100911511	6.16	4.74	3.68	8.59	3.27	2.81	LOC100911511	-0.00518938	0.645697	0.935166
100911515	13.59	13.57	15.35	19.95	17.05	11.71	LOC100911515	-0.1912	0.00739146	0.00185793
100911516	15.93	21.32	14.8	11.78	11.81	18.73	LOC100911516	0.295218	0.00593057	0.00144286
100911519	1.55	1.12	1.36	1.21	1.33	1.2	LOC100911519	0.112645	0.31197	0.25672
100911527	0.25	0.12	0	0	0	0	LOC100911527
100911528	0.34	0.98	1.4	0.54	1.06	0.17	LOC100911528	0.618638	0.331315	0.282966
100911529	0	0	0	0	0	0	LOC100911529
100911537	0	0	0	0	0	0	LOC100911537
100911545	2.76	3.17	2.81	0.74	2.33	1.18	LOC100911545	1.04004	3.45e-26	8.94e-28
100911548	6.38	4.75	3.43	4.06	3.99	4.32	LOC100911548	0.295047	0.0322592	0.0112191
100911549	0.3	0.33	0.28	0.85	0.62	0.25	LOC100911549	-0.903532	0.00720935	0.00180556
100911562	0.06	0	0	0.06	0.07	0	LOC100911562	-1.16473	0.365121	0.332166
100911564	0	0	0	0.59	0.43	0	LOC100911564	-4.84132	0.000646725	0.000113484
100911565	0	0	0	0	0	0	LOC100911565
100911572	1.84	2	1.84	2.33	2	1.96	LOC100911572	-0.144959	0.200095	0.131417
100911575	11.67	10.7	7.95	8.13	8.9	8.1	LOC100911575	0.273235	0.0652424	0.028132
100911576	117.28	124.57	129.12	144.93	126.87	113.2	LOC100911576	-0.0430962	0.09151	0.043889
100911581	1.1	0.37	0.38	0.78	0.57	0.74	LOC100911581	-0.171538	0.386251	0.363355
100911585	2.27	1.33	2.15	1.98	2.88	1.29	LOC100911585	-0.109277	0.489012	0.541912
100911588	0	0.07	0.08	0.09	0.09	0	LOC100911588	-0.200445	0.604608	0.8272
100911597	10.11	8.58	7.28	7.2	7.66	10.16	Myh9	0.0514252	0.240516	0.172562
100911599	2.87	0.62	0	2.2	3.23	0	LOC100911599	-0.613417	0.00519136	0.00123431
100911610	10.04	9.47	8.55	11.21	11.36	10.42	LOC100911610	-0.231712	2.29e-06	2.48e-07
100911615	0	0	8.08	0	0	0	LOC100911615	9.07095	1.79e-50	2.26e-52
100911622	0.79	0.24	0.52	0.49	0.47	0.88	LOC100911622	-0.129364	0.520899	0.615905
100911625	298.42	274.72	269.55	270.25	309.86	295.74	LOC100911625	-0.0578024	7.89e-06	9.39e-07
100911628	0	0	0	0	0	0	LOC100911628
100911639	0.03	0.01	0	0.03	0.03	0.01	LOC100911639	-0.770929	0.443989	0.457094
100911660	0.78	0.5	0.65	0.89	0.74	0.57	LOC100911660	-0.324311	0.204934	0.136028
100911661	0.94	0.63	0.76	0.81	0.83	0.91	LOC100911661	-0.134892	0.500422	0.57623
100911664	45.53	44.95	45.24	45.92	44.07	43.23	LOC100911664	0.0278822	0.292252	0.231083
100911668	11.66	10.87	11.98	12.87	12.25	12.13	LOC100911668	-0.117036	0.0674978	0.029391
100911669	0.55	0.56	0.69	0.67	0.5	0.55	LOC100911669	-0.0677705	0.617281	0.857987
100911672	5.89	2.83	2.74	0	4.55	4.44	LOC100911672	0.330623	0.000140248	2.14e-05
100911674	4.6	0	1.34	7.67	6.83	5.57	LOC100911674	-1.7511	2.34e-92	1.46e-94
100911675	0.13	0	0.42	0	0	0.14	LOC100911675	1.87202	0.0563162	0.0230247
100911679	0	0	0	0	0	0	LOC100911679
100911682	0.69	0.5	0.75	0.49	0.69	0.6	Actl10	0.129535	0.49907	0.571631
100911685	3.24	1.74	4.25	7.53	2.9	7.82	LOC100911685	-0.872985	2.77e-21	8.84e-23
100911692	0.31	0.23	0.12	0.12	0.09	0.31	LOC100911692	0.327216	0.417422	0.412263
100911693	4.29	1.15	0	0	0	2.39	LOC100911693	1.1592	3.11e-08	2.59e-09
100911695	0	0	0	0	0	0	LOC100911695
100911699	0.15	0.29	0.47	0.16	0.45	0	LOC100911699	0.584623	0.246998	0.179976
100911700	1.14	2.21	1.36	1.5	1.81	1.44	LOC100911700	-0.0134797	0.645438	0.934305
100911713	0	0	0	0	0	0	LOC100911713
100911725	0	0	0	0	0.45	0	LOC100911725	-5.39363	1.75e-05	2.22e-06
100911728	0.39	0.43	0.22	0.45	0.22	0.53	LOC100911728	-0.200142	0.599867	0.811659
100911730	7.04	5.06	9.14	8.92	14.04	8.86	LOC100911730	-0.579415	2.62e-12	1.47e-13
100911734	13.87	12.53	12.98	11.9	12.53	12.96	LOC100911734	0.0394891	0.409673	0.400612
100911740	0	0.15	0	0	0	0	Mrln
100911751	1.43	1.72	0.62	0.7	0.66	0.5	LOC100911751	1.02063	0.00456815	0.00106645
100911757	19.07	16.78	18.83	19.99	18.68	18.37	Tshz2	-0.0600522	0.0796897	0.0363133
100911761	0.39	0.3	0.77	0.54	0.61	0.29	LOC100911761	0.0187138	0.654208	0.967286
100911766	4.37	7.17	5.94	6.51	4.8	5.24	LOC100911766	0.0844127	0.416665	0.410756
100911769	0.55	0.56	0.28	0.04	0.55	0.32	LOC100911769	0.600934	0.0140798	0.00401282
100911772	0	0	0	0	0	0	LOC100911772
100911776	0.38	0.73	0.7	0.78	0.93	0.82	LOC100911776	-0.481423	0.0298163	0.0101479
100911779	4.72	6.27	6.8	8.39	6.82	5.78	LOC100911779	-0.235497	0.00510133	0.00120959
100911790	0.17	0.17	0	0	0	0	LOC100911790
100911795	0.04	0.05	0.1	0.1	0.06	0.19	Erich6b	-0.811192	0.0303864	0.0103899
100911796	2.61	2.77	1.87	1.18	1.31	1.15	LOC100911796	1.00133	2.78e-07	2.6e-08
100911797	0.02	0.02	0	0	0	0	LOC100911797
100911798	13.38	13.37	13.33	13.06	12.6	11.25	LOC100911798	0.148949	0.0158359	0.00461504
100911800	0	0	0.03	0	0	0	LOC100911800
100911804	0	0.05	0	0	0.05	0	LOC100911804	-0.0339636	0.654208	0.986718
100911807	0.86	1.18	1.25	1.73	1.88	1.64	LOC100911807	-0.677866	4.23e-05	5.78e-06
100911813	14.37	22.57	21.55	18.92	22.93	18.19	LOC100911813	-0.0564777	0.568457	0.73084
100911814	0.33	0	0.21	0.1	0.14	0	LOC100911814	1.1769	0.0977665	0.0480441
100911818	0	0.06	0.06	0.07	0.06	0	LOC100911818	-0.0339636	0.654208	0.981217
100911825	2.79	0	3.24	0	0	0.02	LOC100911825	8.61975	2.04e-24	5.77e-26
100911831	4.97	4.78	8.1	8.84	7.41	6.42	Zfp182	-0.345014	1.79e-06	1.89e-07
100911832	20.35	17.63	19.32	20.68	20.51	18.94	LOC100911832	-0.068338	0.0864763	0.0406364
100911837	3.16	4.57	3.4	3.92	1.55	3.33	LOC100911837	0.329287	0.000481433	8.2e-05
100911840	9.19	11.43	7.4	5.54	8.54	11.58	LOC100911840	0.121876	0.427265	0.430149
100911842	0	0	0	0	0	0	LOC100911842
100911847	313.56	334.7	331.09	316.8	252.92	273.93	LOC100911847	0.217083	5.81e-19	2.12e-20
100911848	3.86	4.44	4.78	4.79	4.08	5.85	LOC100911848	-0.184831	0.161969	0.0974208
100911854	0	0	0	0.15	0.12	0.11	LOC100911854	-4.97225	0.000305034	5.01e-05
100911855	1.11	1.01	1.23	1.09	1.05	0.85	LOC100911855	0.171533	0.467281	0.501519
100911859	2.46	1.07	0.69	1.35	1.67	2.95	Hoxc11	-0.502807	0.0104382	0.00280264
100911860	0	0	0	0	0	0	LOC100911860
100911865	1.69	1.39	1.43	1.5	2.81	1.83	LOC100911865	-0.4473	0.00345797	0.000775315
100911867	0	0.22	0.07	0.08	0	0.08	LOC100911867	0.859507	0.29756	0.237844
100911870	0	0	0	0	0	0	LOC100911870
100911871	5.21	5.18	2.96	4.01	4.33	5.26	LOC100911871	-0.0262069	0.618933	0.861626
100911881	7.33	7.11	8.3	9.17	7.35	9.36	LOC100911881	-0.0908399	0.26351	0.197215
100911886	0	0	0	0	0.54	0	LOC100911886	-5.47092	9.49e-06	1.15e-06
100911887	0.45	0.62	0.78	0.49	0.74	0.27	LOC100911887	0.298195	0.246193	0.179069
100911914	0.46	0.14	0.49	0.54	0.36	0.55	LOC100911914	-0.406635	0.309074	0.252733
100911917	1.76	4.2	1.66	3.16	3.34	1.42	LOC100911917	-0.0408157	0.591405	0.790199
100911925	0.24	0.12	0.25	0.25	0	0.36	LOC100911925	-0.0339636	0.654208	0.970306
100911928	0.15	0.14	0	0	0.13	0	LOC100911928	1.20158	0.317346	0.264416
100911932	0.88	0.82	0.79	0.65	0.9	0.89	LOC100911932	0.0261574	0.633985	0.900044
100911937	0	0	0	0	0	0	LOC100911937
100911938	0	0	0	0	0	0	LOC100911938
100911949	1.17	1.01	1.45	1.46	0.9	0.99	LOC100911949	0.116253	0.534061	0.646706
100911951	7.5	3.94	6.63	6.59	5.83	5.75	LOC100911951	0.01599	0.613648	0.848325
100911956	4.46	0.8	1.16	9.98	7.11	6.94	LOC100911956	-1.89733	8.02e-40	1.33e-41
100911959	4.06	4.52	4.13	6.28	7.31	5.01	LOC100911959	-0.544618	1.1e-09	7.83e-11
100911964	0	0	0	0.06	0	0	LOC100911964
100911970	0.93	1.03	0.97	1.11	1.05	1.14	Mipol1	-0.176731	0.221919	0.152481
100911982	0	0	0	0	0	0	LOC100911982
100911983	0	0	0	0	0	0	LOC100911983
100911984	0.09	0	0.05	0.09	0	0.05	LOC100911984	0.0253336	0.654208	0.983073
100911986	1.63	2.3	2.55	1.24	1.67	1.68	LOC100911986	0.494653	0.0223058	0.00701749
100911993	0.32	0.32	0.35	0.45	0.22	0.24	LOC100911993	0.126552	0.489176	0.544229
100911994	0.14	0.31	0.07	0.45	0	0.07	LOC100911994	0.0536976	0.634818	0.90164
100912008	4.95	8.06	7.26	20.1	5.52	6.76	LOC100912008	-0.665639	1.18e-08	9.41e-10
100912012	0.92	0.55	0.65	0.62	0.72	0.81	Clec3b	-0.0148547	0.650437	0.949556
100912019	0.08	0.23	0.07	0.02	0.04	0.33	LOC100912019	-0.0450784	0.646165	0.936553
100912021	0	0	0	0	0	0	LOC100912021
100912028	0	0.08	0.04	0.16	0.12	0.19	LOC100912028	-2.03396	0.0397061	0.0146064
100912032	187.86	207.76	207.96	209.93	171.01	170.17	Rps27a	0.135686	8.32e-09	6.51e-10
100912034	1.02	0	0	2.15	0	3.08	LOC100912034	-2.3557	9.42e-20	3.28e-21
100912038	0	0	0	0	0	0	LOC100912038
100912042	27.62	27.65	29.45	30.04	27.73	28.45	LOC100912042	-0.0246036	0.529881	0.6386
100912052	0	2.85	2.65	2.22	2.65	1.19	LOC100912052	-0.13534	0.493106	0.555536
100912059	7.27	7.29	7.69	7.33	7.05	7.36	LOC100912059	0.0329466	0.494352	0.55799
100912062	0.33	0.36	0.35	0.25	0.17	0.56	LOC100912062	0.0717923	0.574353	0.744482
100912068	0.32	0.26	0.35	0.16	0.25	0	LOC100912068	1.18642	0.0129686	0.00362969
100912070	0.73	0.46	0	0.46	0.51	0	LOC100912070	0.0785112	0.635209	0.903132
100912076	2.15	2.62	2.6	2.34	1.75	1.6	LOC100912076	0.376222	0.0916547	0.0439745
100912096	2.57	2.14	2.1	2.17	1.89	1.91	Zfp113	0.192402	0.181288	0.114469
100912108	1.48	1.27	1.08	1.79	1.31	1.92	Nupr1	-0.387601	0.287759	0.225542
100912114	0	0	0.09	0	0	0	LOC100912114
100912115	10.88	12.18	13.52	13.22	12.38	12.01	LOC100912115	-0.0339636	0.467054	0.50112
100912132	0	0	0.85	0	0	0	LOC100912132	3.39632	0.0738093	0.0329315
100912139	0.36	0.31	0.11	0.27	0.13	0.52	LOC100912139	-0.257998	0.510206	0.595474
100912141	40.95	38.47	37.72	37.63	39.37	40.13	Tro	-1.18e-05	0.658439	0.999597
100912151	3.19	3.12	3.87	4.15	3.58	3.61	LOC100912151	-0.15463	0.0300817	0.0102588
100912163	0	0	2.13	1.81	2.16	0	LOC100912163	-0.902043	2.99e-11	1.83e-12
100912165	7.24	5.9	6.67	5.95	7.81	5.76	LOC100912165	0.0216601	0.625494	0.877258
100912172	0.18	0	0	0.1	0.6	0	LOC100912172	-1.94561	0.248875	0.181951
100912195	29.79	29.67	33.48	39	35.62	32.29	LOC100912195	-0.200431	0.00301364	0.000659188
100912196	0	0	0	0.05	0	0	LOC100912196
100912199	0.1	0.23	0.36	0.26	0.19	0.67	LOC100912199	-0.708303	0.0834416	0.0387354
100912216	4.6	4.09	5.06	5.79	5.1	4.03	Prcd	0.0431389	0.561154	0.714233
100912217	0	0	0	0	0	0	LOC100912217
100912218	0.39	0.25	0.42	0.28	0.4	0.35	LOC100912218	-0.000319219	0.658265	0.99896
100912228	17.27	5.73	5.88	6.06	5.93	5.79	LOC100912228	0.702943	1.56e-05	1.96e-06
100912233	0	0	0	0	0	0	LOC100912233
100912235	14.26	13.56	13.88	16.03	16.88	15.45	Mast4	-0.212931	1.91e-16	8.02e-18
100912259	0	0	0.01	0.16	0	0	LOC100912259	-4.98816	0.0700712	0.0308819
100912262	0.17	0.28	0.13	0.27	0.56	0.44	LOC100912262	-1.11429	0.00023192	3.72e-05
100912272	0	0	0	0	0	0	LOC100912272
100912282	27.24	26.48	25.44	24.99	26.97	27.22	LOC100912282	-0.000700212	0.654208	0.983439
100912286	2.54	2.25	2.61	1.95	2.59	2.56	Leng9	0.0578709	0.52834	0.632551
100912292	81.78	85.34	66.29	76.9	78.92	89.03	Enho	-0.0687392	0.0999789	0.049396
100912294	1.12	1.37	1.8	1.63	1.78	1.52	LOC100912294	-0.205362	0.234304	0.166201
100912302	1.84	0.73	1.37	1.93	1.51	1.35	Sox1	-0.281891	0.419086	0.414554
100912321	0	0	0	0	0	0.06	LOC100912321
100912336	0.24	0.45	0.17	0.25	0	0.25	LOC100912336	0.743644	0.321384	0.269823
100912338	0.54	0.27	0.55	0.71	0.28	1.35	LOC100912338	-0.799498	0.226087	0.15707
100912342	2.56	1.59	2.26	1.41	1.38	1.7	LOC100912342	0.509277	0.0555071	0.0226082
100912347	0.47	0.42	0.72	0.46	0.6	0.36	LOC100912347	0.172487	0.391369	0.371543
100912350	0.38	0.38	0.39	0.55	0.68	0.38	LOC100912350	-0.496706	0.0509224	0.0201735
100912356	0	0	0	0	0	0.11	LOC100912356
100912365	0.06	0.25	0.13	0.47	0.13	0.06	LOC100912365	-0.548537	0.431351	0.436753
100912372	0	0	0	0	0	0	Tcaf2
100912379	0.86	0	0	0	0	0	LOC100912379	4.23507	0.00821915	0.0020999
100912380	0	0.44	1.74	0.2	2.39	0.57	LOC100912380	-0.552719	0.0795852	0.0362091
100912388	0	0	0.01	0	0	0	LOC100912388
100912391	0	0.29	0	0.25	0.18	0.13	LOC100912391	-0.90593	0.279163	0.214755
100912393	1.04	0	0	0	0	0	LOC100912393	5.45532	8.21e-06	9.84e-07
100912399	1.41	1.19	0.81	0.98	0.56	1.31	LOC100912399	0.259954	0.0952639	0.046439
100912401	0	0	0	0	0	0	LOC100912401
100912416	0.29	0.12	0.41	0.09	0.42	0.22	LOC100912416	0.165687	0.518493	0.610445
100912425	0	0	0	0	0	0.18	LOC100912425	-3.61893	0.0497407	0.0195719
100912426	1.08	1.53	0.61	0.66	0.61	0.3	LOC100912426	1.05649	0.000379448	6.35e-05
100912428	0.34	0.36	0.67	0.71	0.51	0.41	LOC100912428	-0.250437	0.429813	0.434042
100912432	0	0	0.01	0	0	0	LOC100912432
100912447	3.85	3.01	3.65	3.2	3.76	3.52	Nynrin	0.00136952	0.654208	0.981256
100912450	0	0.01	0	0	0	0.18	LOC100912450	-4.47483	0.0232375	0.00739604
100912456	0.22	0.15	0.07	0	0	0.1	Lilrb1	2.11027	0.00759017	0.00191698
100912459	3.77	3.13	4.1	3.63	3.8	3.61	LOC100912459	-0.00592187	0.646448	0.937555
100912471	0	0	0.24	0.33	0.48	0	LOC100912471	-1.77538	0.00548962	0.00131906
100912474	0	0	0	0	0	0	LOC100912474
100912475	0	0	0	0	0	0	LOC100912475
100912477	0	0	0	0	0	0	LOC100912477
100912478	8.26	11.19	12.39	10.89	7.13	5.84	LOC100912478	0.424352	7.81e-11	5.02e-12
100912479	0.53	0.83	0.41	0.71	0.7	0.58	LOC100912479	-0.157289	0.500783	0.576823
100912481	60.56	54.86	58.52	60.56	60.36	54.26	LOC100912481	-0.0117099	0.543016	0.666075
100912483	5.2	5.38	5.2	5.76	6.61	5.86	LOC100912483	-0.213635	0.0791401	0.0359535
100912484	0	0	0	0.02	0	0.02	LOC100912484
100912489	0	0	0.23	0.72	0.11	0.76	LOC100912489	-2.821	0.023171	0.00736128
100912498	10.59	3.14	11.09	4.63	8.63	5.58	LOC100912498	0.384232	2.06e-06	2.2e-07
100912499	0.02	0	0.32	0.1	0.05	0	Lilra3	1.10171	0.20957	0.140742
100912509	0	0.06	0	0	0	0.09	LOC100912509	-0.602806	0.564434	0.720947
100912521	0	0	0.06	0	0.06	0.06	Nmrk2	-1.03396	0.489176	0.54672
100912524	0	0	0	0	0	0	LOC100912524
100912525	2.38	2.02	1.99	2.33	2.49	1.8	Hoxa4	-0.0477255	0.582896	0.769263
100912526	0.25	0.27	0.17	0.24	0.16	0.23	LOC100912526	0.165345	0.486761	0.537583
100912534	9.13	11.78	18.64	17.21	15.98	9.31	LOC100912534	-0.101467	0.325221	0.275042
100912536	4.7	5.16	5.74	5.46	4.51	5.11	Styx	0.0487943	0.550944	0.689598
100912537	2.73	2.76	3.35	2.67	3.13	2.53	LOC100912537	0.0863307	0.424116	0.422253
100912538	0.68	1.18	1.44	0.77	0.82	1.31	LOC100912538	0.180294	0.399316	0.383763
100912555	0	0	0	0	0	0	LOC100912555
100912563	1.01	1.85	1.04	1.35	1.42	0.81	Insm1	0.129905	0.437812	0.446569
100912564	0	0	0.23	0.72	0.11	0.76	LOC100912564	-2.821	0.023171	0.00736128
100912566	47.57	50.22	45.57	48.47	49.98	50.11	LOC100912566	-0.0503086	0.121534	0.0644036
100912571	4.09	5	3.35	7.79	3.76	3.16	LOC100912571	-0.230085	0.0418077	0.0156651
100912573	0	0	0	0	0	0	LOC100912573
100912578	20.03	27.46	23.23	28.78	25.96	25.63	LOC100912578	-0.182447	0.00211434	0.00044374
100912582	2.22	1.89	2.42	1.66	2.27	1.74	LOC100912582	0.200896	0.103103	0.0516187
100912585	2.99	1.4	1.62	0.8	1.8	1.98	LOC100912585	0.355873	0.0225615	0.00712728
100912590	1.41	1.4	2.15	1.48	2.18	1.42	LOC100912590	-0.0339636	0.614668	0.851524
100912596	0.1	0.14	0.14	0.1	0.15	0.21	LOC100912596	-0.302967	0.523873	0.621851
100912599	40.32	48.16	42.77	40.98	40.6	45.81	LOC100912599	0.042723	0.475503	0.516636
100912604	19.49	20.84	20.69	19.98	17.5	11.34	LOC100912604	0.327943	2.32e-06	2.51e-07
100912608	10.63	10.03	11.08	11.79	11.33	11.04	LOC100912608	-0.105815	0.151347	0.0878605
100912609	0	0.09	0	0.17	0	0.15	LOC100912609	-1.82591	0.0506421	0.0200172
100912611	0.1	0	0.07	0.05	0.16	0.18	LOC100912611	-1.20389	0.170125	0.104706
100912615	2.22	0.5	2.05	2.3	1.43	1.2	LOC100912615	-0.0412178	0.617171	0.857003
100912642	0.35	0.04	0.07	0.04	0	0.11	LOC100912642	1.63965	0.0696753	0.0306565
100912656	0.33	0.21	0.64	0.65	0.35	0.35	LOC100912656	-0.191658	0.474593	0.514722
100912658	1.54	1.22	1.51	1.33	0.43	0.61	LOC100912658	0.853598	0.00589505	0.00143374
100912683	0.09	0.07	0.04	0.08	0.05	0.04	LOC100912683	0.185488	0.562646	0.71701
100912689	0.03	0.05	0.03	0.16	0.08	0.03	LOC100912689	-1.24563	0.198035	0.129581
100912748	0.48	0.62	0.7	1.14	0.91	0.52	LOC100912748	-0.503276	0.0140798	0.00401241
100912756	0.42	1.41	1.42	0.4	0.54	0.7	LOC100912756	0.984404	0.0446748	0.01707
100912845	0.65	0.98	1.21	0.76	1.36	1.48	LOC100912845	-0.355144	0.309074	0.252753
100912849	0.09	0.02	0.16	0	0	0.05	LOC100912849	2.551	0.018649	0.00564869
100912904	5.59	6.21	6.02	6.47	7.41	6.27	LOC100912904	-0.176581	0.18956	0.121831
100912924	6.65	6.68	6.59	6.98	5.65	6.21	Tigd2	0.0825652	0.291573	0.230261
100912936	25.25	26.47	28.48	30.17	27.99	29.24	Hoxd8	-0.123841	0.00865905	0.00223764
100912943	0.47	0.4	0.42	0.63	0.68	0.41	LOC100912943	-0.404332	0.243406	0.176025
100912948	0.15	0.23	0.3	0.37	0.21	0.14	LOC100912948	-0.094037	0.610737	0.840889
100912964	1.4	1.83	2.48	3.49	3.65	2.3	LOC100912964	-0.721373	0.00223858	0.000473819
100912971	0.12	0.14	0.07	0.11	0.23	0.19	LOC100912971	-0.689792	0.206586	0.137662
100912998	0	0.04	0	0	0	0	LOC100912998
100913013	0.1	0	0	0	0	0	LOC100913013
100913063	0.12	0	0.03	0.07	0.05	0.26	Cd79a	-1.60094	0.155323	0.0913143
101241893	5.76	5.36	5.14	5.22	4.44	4.91	Trim34	0.15932	0.108089	0.0549322
102238592	9.62	9.48	10.02	11.96	8.75	9.6	Ak6	-0.0565015	0.49559	0.560551
102546312	0	0	0.03	0	0	0	LOC102546312
102546342	0	0	0	0.04	0	0	LOC102546342
102546376	0.09	0	0.17	0.07	0.1	0.14	LOC102546376	-0.341816	0.563857	0.719817
102546394	1.19	1.69	1.82	2.17	1.76	1	LOC102546394	-0.0617034	0.5556	0.700051
102546424	0.29	0.59	0.23	0.27	0.51	0.18	LOC102546424	0.22685	0.463408	0.493365
102546454	0	0.12	0.13	0	0	0	LOC102546454
102546467	0	0.02	0.05	0.03	0	0.03	LOC102546467	0.336874	0.590902	0.788552
102546484	0.11	0.11	0.08	0.03	0.03	0.11	LOC102546484	0.754532	0.228024	0.159672
102546495	0	0	0	0	0	0.04	LOC102546495
102546505	0	0	0	0	0	0	LOC102546505
102546514	0	0.08	0	0	0.08	0	LOC102546514	-0.0339636	0.654208	0.986718
102546567	0	0	0.06	0	0	0	LOC102546567
102546572	11.18	11.46	12.69	13.17	11.34	10.28	LOC102546572	0.0242831	0.384292	0.360293
102546579	0	0.03	0	0	0	0	LOC102546579
102546589	1.07	1.24	1.57	1.08	1.07	1	LOC102546589	0.30834	0.192665	0.124657
102546590	0.16	1.16	0.94	0.45	0.27	0.35	LOC102546590	1.08666	5.15e-06	5.9e-07
102546596	0.13	0.03	0	0	0	0	LOC102546596
102546601	0.44	0.35	0.18	0.28	0	0.36	LOC102546601	0.618113	0.390122	0.369472
102546648	4.54	4.37	4.2	3.88	3.17	3.28	LOC102546648	0.339854	0.000315096	5.2e-05
102546663	0	0	0	0	0	0	LOC102546663
102546678	1.51	1.3	1.78	3.64	3.06	1.47	LOC102546678	-0.833011	5.16e-21	1.67e-22
102546698	0.34	0.23	0.58	0.6	0	0.35	LOC102546698	0.287965	0.544531	0.672937
102546724	0	0	0	0	0	0	LOC102546724
102546754	0.51	0.81	0.58	0.33	0.67	0.64	LOC102546754	0.175988	0.547474	0.680922
102546758	0	0	0.07	0	0	0	Klk5
102546764	11.24	12.39	12.4	12.27	12.52	13.02	LOC102546764	-0.0888134	0.304423	0.246643
102546793	0	0	0	0.03	0	0	LOC102546793
102546809	0.57	0.58	0.53	0.54	0.65	0.25	LOC102546809	0.0792471	0.553318	0.694954
102546830	0.25	0	0	0.13	0.39	0.13	LOC102546830	-1.35589	0.297002	0.237278
102546838	0.1	0.15	0.05	0.05	0.15	0.15	LOC102546838	-0.256356	0.576289	0.749063
102546845	0.17	0.05	0.14	0.18	0.14	0.13	LOC102546845	-0.361451	0.489176	0.546154
102546862	0	0	0	0	0.03	0	LOC102546862
102546864	0.82	0.61	0.74	0.17	0.19	0.66	LOC102546864	1.09532	0.00115152	0.000221259
102546874	0	0	0	0	0	0	LOC102546874
102546889	0.71	0.8	0.37	0.7	0.81	1.02	LOC102546889	-0.426747	0.0975762	0.0478915
102546892	0.33	0.62	0.71	0.59	0.48	0.66	LOC102546892	-0.0625327	0.604608	0.827581
102546903	0	0	0	0.11	0	0	LOC102546903
102546968	7.21	8.2	8.58	3.24	1.79	2.73	LOC102546968	1.63082	9.29e-19	3.41e-20
102546990	2.17	1.47	1.02	2.02	2.3	2.09	LOC102546990	-0.409473	0.122811	0.0653902
102547011	0.31	0.27	0.46	0.29	0.28	0.22	LOC102547011	0.379906	0.489176	0.542458
102547029	0.74	17.69	6.5	12.61	0.53	11.37	LOC102547029	0.0306574	0.545958	0.676708
102547033	0	0.03	0	0.03	0	0	LOC102547033	-0.0339636	0.654208	0.986718
102547035	0	0	0.15	0	0	0	LOC102547035
102547039	0.7	1.19	0.98	1.12	1.47	0.92	LOC102547039	-0.293737	0.325577	0.275586
102547047	0.52	0.65	0.48	0.33	0.52	0.44	LOC102547047	0.436927	0.223649	0.154093
102547056	0	0	0.09	0	0.09	0	LOC102547056	-0.0339636	0.654208	0.986718
102547059	2.13	1.38	1.63	1.44	2.24	2.1	LOC102547059	-0.174218	0.0866634	0.0407597
102547060	0.41	0.35	0.36	0.61	0.54	0.45	LOC102547060	-0.502112	0.0833777	0.0386922
102547078	1.07	1.03	0.97	0.77	0.79	0.84	LOC102547078	0.364586	0.187242	0.119809
102547093	0	0	0.13	0	0	0	LOC102547093
102547118	0.04	0.06	0.1	0.08	0.1	0.08	LOC102547118	-0.412475	0.464028	0.494817
102547119	0	0.02	0	0	0	0	LOC102547119
102547146	0.05	0	0.02	0	0	0	LOC102547146
102547160	1.36	1.7	1.54	1.66	1.34	1.65	LOC102547160	-0.00315751	0.654208	0.985364
102547206	0.33	0	0	0	0	0	LOC102547206	3.93136	0.0216615	0.00675314
102547212	0	0	0	0.12	0.07	0	LOC102547212
102547219	12.33	12.57	13.73	13.94	13.6	13.97	LOC102547219	-0.103734	0.193132	0.125132
102547221	0	0.02	0	0	0	0	LOC102547221
102547257	0.59	0.36	0.32	0.48	0.65	0.41	LOC102547257	-0.281785	0.304549	0.246865
102547271	0	0.42	0	0	0	0	LOC102547271
102547275	0.23	0	0	0	0	0	LOC102547275
102547287	3.59	3.53	4.2	4.71	3.54	2.97	LOC102547287	-0.0100983	0.63734	0.910457
102547294	0.01	0	0	0	0	0	LOC102547294
102547344	0.68	0.34	1.33	0.9	0.18	0.31	LOC102547344	0.766012	0.289306	0.227201
102547412	0.02	0.03	0.06	0	0.06	0	LOC102547412	0.966036	0.424978	0.425842
102547413	2.91	2.75	3.26	4.28	3.25	2.8	LOC102547413	-0.206564	0.00778658	0.00197925
102547414	0	0	0	0	0	0	LOC102547414
102547431	0.11	0.11	0.13	0.06	0.07	0.18	LOC102547431	0.199606	0.518609	0.610624
102547504	0	0	0	0.09	0.17	0.16	LOC102547504
102547505	0.15	0.15	0.21	0.18	0.28	0.23	LOC102547505	-0.449001	0.304423	0.246641
102547604	0	0	0.37	0	0.33	0.22	LOC102547604	-0.618926	0.519148	0.612199
102547612	0.13	0.2	0.35	0.43	0.1	0.2	LOC102547612	-0.0827786	0.632603	0.896179
102547626	0.43	0.43	0.36	0.36	0.35	0.4	LOC102547626	0.0849043	0.553564	0.695309
102547665	0.36	0.46	0.62	0.53	0.37	0.43	LOC102547665	0.111358	0.570729	0.736499
102547688	1.19	1.25	1.9	1.34	1.58	1.59	LOC102547688	-0.0626917	0.617208	0.857495
102547753	0.48	0.83	0.67	0.67	0.61	0.57	LOC102547753	0.101132	0.527046	0.630329
102547755	0	0.03	0.03	0.06	0.12	0.03	Dbf4b	-1.84132	0.14284	0.0808513
102547798	0.1	0.15	0.14	0.16	0.23	0.21	LOC102547798	-0.639587	0.140881	0.0791806
102547811	3.02	0.77	1.78	3.81	1.69	4.49	LOC102547811	-0.77255	3.85e-05	5.21e-06
102547850	0	0.18	0	0	0	0	LOC102547850
102547897	2.31	1.96	2.09	2.59	2.44	2.43	LOC102547897	-0.229816	0.0728782	0.0324155
102547920	0.86	1.06	1.12	1.08	1.43	0.92	LOC102547920	-0.177492	0.321384	0.269708
102547932	4.84	5.24	5.22	5.68	4.43	3.25	Zfp623	0.204775	0.0500929	0.0197431
102547956	1.82	0.67	1	1.87	1.8	0.59	LOC102547956	-0.277734	0.507253	0.589334
102547963	0	0	0.01	0.02	0	0.01	LOC102547963	-1.61893	0.445309	0.460244
102548013	0	0	0.01	0	0	0	LOC102548013
102548017	0	0	0.05	0	0.05	0.05	LOC102548017	-1.03396	0.489176	0.54672
102548031	0	0	0.02	0	0	0.03	LOC102548031	-1.03396	0.489176	0.54672
102548061	0	0	0	0	0	0	LOC102548061
102548067	0.06	0	0	0.03	0	0	LOC102548067	0.966036	0.49907	0.573375
102548071	0	0	0	0	0	0	LOC102548071
102548076	1.47	1.13	2.16	1.58	2.14	0.88	LOC102548076	0.0575523	0.563857	0.719668
102548101	3.2	2.86	4.22	5.58	4.65	3.38	LOC102548101	-0.401324	7.38e-05	1.05e-05
102548111	0.32	0.63	0.38	0.42	0.31	1.04	LOC102548111	-0.328452	0.428162	0.43159
102548126	0	0	0	0	0.03	0	LOC102548126
102548128	0	0	0	0	0	0.06	LOC102548128
102548129	0	0	0	0	0	0	LOC102548129
102548133	0.86	0.12	0.68	0.24	0.67	1.17	LOC102548133	-0.343712	0.118264	0.0620941
102548151	0.85	0.82	1.07	1.42	0.8	0.93	LOC102548151	-0.194929	0.346418	0.304756
102548161	0.22	0.18	0.4	0.19	0.14	0.53	LOC102548161	-0.111966	0.600467	0.81343
102548162	0.78	0.5	0.8	1.19	1.07	0.65	LOC102548162	-0.486476	0.033914	0.0119491
102548194	0	0.03	0	0	0	0	LOC102548194
102548228	10.05	9.24	11.16	12.22	11.01	9.77	Bivm	-0.0894044	0.148926	0.0859746
102548230	1.46	1.5	1.43	2.01	1.68	1.68	Znf235	-0.306471	0.0248523	0.00802879
102548231	1.81	1.92	2.41	2.35	2.25	1.87	LOC102548231	-0.0749908	0.408248	0.398579
102548286	0.11	0	0	0	0	0	LOC102548286
102548320	3.98	3.61	4.12	4.54	4.3	3.36	LOC102548320	-0.0469387	0.463638	0.493685
102548396	0	0.04	0.06	0.06	0	0.01	LOC102548396	0.429437	0.592229	0.793282
102548397	0.11	0.32	0.17	0.32	0.16	0	LOC102548397	0.365504	0.380494	0.354164
102548459	1.23	0.91	0.77	0.93	0.57	1.15	LOC102548459	0.140844	0.445264	0.459963
102548478	55.97	55.87	62.75	61.45	53.77	59.68	LOC102548478	-0.00275763	0.653025	0.956863
102548503	1.71	2.08	3.05	2.77	2.31	1.82	LOC102548503	-0.0133997	0.636032	0.906486
102548506	0	0.1	0	0.1	0.12	0.02	LOC102548506	-1.03396	0.244988	0.177775
102548514	3.67	4.08	3.95	4.66	3.82	3.33	LOC102548514	-0.00904431	0.635903	0.90587
102548541	1.56	1.66	1.93	2.04	1.97	1.72	LOC102548541	-0.153419	0.194927	0.126774
102548546	0.01	0.03	0.05	0.04	0	0.01	LOC102548546	0.664349	0.409891	0.401092
102548559	14.58	14.58	12.96	13.73	14.98	13.46	Vcpkmt	5.34e-05	0.65831	0.999348
102548568	0.04	0	0.08	0.04	0	0.04	LOC102548568	0.550999	0.544449	0.672527
102548594	0	0	0	0	0	0	LOC102548594
102548600	2.08	1.73	2	2.34	2.27	1.91	LOC102548600	-0.162598	0.198035	0.129597
102548633	0.3	0.6	0.54	0.52	0.29	0.23	LOC102548633	0.475892	0.188435	0.120863
102548682	0.09	1	0.37	0.18	0.48	0.2	LOC102548682	0.864244	0.147853	0.0849993
102548693	3.77	3.67	4.08	3.57	3.31	3.43	Zfp28	0.126501	0.255528	0.188747
102548694	2.58	2.34	3.39	2.65	3.13	2.36	LOC102548694	0.027437	0.623752	0.873141
102548695	7.78	7.24	8.43	7.58	8.71	7.79	LOC102548695	-0.0397154	0.469263	0.505258
102548714	0.09	0.07	0	0.05	0	0.08	LOC102548714	0.412811	0.56104	0.714005
102548728	0.31	0.37	0.54	0.66	0.58	0.26	LOC102548728	-0.311173	0.297083	0.237367
102548730	14.8	15.11	17.28	14.93	14.63	13.93	LOC102548730	0.105352	0.148032	0.0851382
102548734	0.12	0.34	0.11	0.1	0.56	0.22	LOC102548734	-0.655177	0.354547	0.316033
102548778	2.79	1.54	2.2	1.25	0.97	1.42	Parp10	0.842861	9.54e-10	6.75e-11
102548794	0	0	0	0	0	0.14	LOC102548794
102548800	0.26	0.59	0.34	0.45	0.41	0.28	LOC102548800	0.05469	0.614885	0.851929
102548912	0	0	0.04	0.02	0	0	LOC102548912	0.966036	0.551325	0.69051
102548917	2.18	2.22	2.85	2.77	3.27	2.47	LOC102548917	-0.231672	0.0784921	0.0355442
102548978	0	0	0.05	0	0	0	LOC102548978
102549007	0	0	0.04	0.06	0.04	0.02	LOC102549007	-1.31164	0.274116	0.209231
102549011	0.02	0	0.02	0	0.02	0	LOC102549011	0.966036	0.49907	0.573375
102549059	0.22	0.22	0.3	0.19	0.26	0.26	LOC102549059	0.040037	0.644391	0.930955
102549061	0	0.22	0	0.54	0.11	0	LOC102549061	-1.49582	0.23311	0.16508
102549173	1.28	0.57	0.75	1	0.65	1.08	LOC102549173	-0.0757165	0.623528	0.87264
102549174	0.09	0.21	0.18	0.03	0.12	0.18	LOC102549174	0.506605	0.387745	0.36577
102549189	0	0	0	0	0.08	0	LOC102549189
102549226	0.34	0.17	0.52	0.44	0.61	0.34	LOC102549226	-0.449001	0.417612	0.412663
102549227	0.2	0.05	0.15	0.13	0.1	0.27	LOC102549227	-0.35639	0.434486	0.441379
102549229	0.21	0	0.04	0	0.04	0	LOC102549229	2.77339	0.0632641	0.0270279
102549235	0	0	0	0	0	0	LOC102549235
102549344	0.17	0.23	0.29	0.28	0.2	0.23	LOC102549344	-0.0334966	0.643119	0.927288
102549389	0	0.32	0	0	0	0	LOC102549389
102549391	0	0.02	0	0	0	0	LOC102549391
102549397	1.22	1.45	1.98	1.79	1.84	1.67	LOC102549397	-0.189141	0.387598	0.36535
102549404	4.85	4.78	5.18	3.9	5.28	5.29	LOC102549404	0.030522	0.615421	0.852972
102549465	0.13	0.18	0	0	0	0	LOC102549465
102549471	2.6	2.18	2.83	2.97	2.64	2.76	LOC102549471	-0.0764556	0.450016	0.468943
102549491	0.45	0.55	0.3	0.23	0.34	0.29	LOC102549491	0.57609	0.105295	0.0530242
102549500	0.2	0.15	0.14	0.31	0.25	0.05	LOC102549500	-0.299591	0.524343	0.623546
102549506	1.41	1.81	1.69	2.5	1.76	1.72	LOC102549506	-0.280604	0.10998	0.0561704
102549509	0.35	0	0.31	0.11	0	0.38	LOC102549509	0.40955	0.424293	0.422852
102549542	21.5	22.97	21.75	22.38	24.17	21.63	LOC102549542	-0.0412673	0.172481	0.106689
102549548	0.04	0.01	0.02	0.06	0.05	0.05	LOC102549548	-1.22931	0.100703	0.0498697
102549582	0.04	0.08	0.02	0.02	0.08	0.1	LOC102549582	-0.55815	0.425309	0.427001
102549615	13.84	11.85	11.94	13.14	12.74	12.76	LOC102549615	-0.0373424	0.431657	0.437188
102549681	0	0.02	0.03	0.02	0	0	Plekhg7	1.551	0.354547	0.317068
102549694	0.88	0.71	1.11	0.91	1.13	1.07	LOC102549694	-0.209017	0.203154	0.134418
102549710	2.4	2.58	3.21	2.78	2.45	3.9	Samd11	-0.133081	0.302529	0.244227
102549712	0	0	0	1.65	0.35	0.44	LOC102549712	-8.42774	3.35e-34	6.68e-36
102549716	0	0	0.01	0	0	0	LOC102549716
102549724	0	0	0	0	0	0	LOC102549724
102549738	0	0	0	0	0.06	0	LOC102549738
102549747	1.11	0.59	0.96	1.32	1.1	1.16	LOC102549747	-0.423656	0.097952	0.0481715
102549803	3.1	3.22	2.88	2	2.55	3.36	Nat8f4	0.214916	0.0391029	0.0143019
102549812	1.62	1.15	1.46	1.18	1.52	1.41	LOC102549812	0.0367132	0.601069	0.816358
102549817	1.58	1.88	3.18	2.25	3.31	2.49	LOC102549817	-0.397487	0.0810349	0.0371833
102549828	0	0.11	0.33	0	0	0.11	LOC102549828	1.96604	0.240516	0.172946
102549836	6.24	6.18	7.05	6.75	6.38	4.93	LOC102549836	0.116161	0.242938	0.175279
102549842	1.51	1.43	2.1	2.01	1.85	1.22	LOC102549842	-0.0162973	0.612802	0.846203
102550026	0	0	0	0	0	0.04	LOC102550026
102550080	0.03	0	0	0	0	0	LOC102550080
102550127	0.83	0.48	0.95	0.92	1.24	0.92	LOC102550127	-0.447966	0.00877819	0.00227413
102550189	9.77	11.37	9.81	9.98	9.64	9.51	Samd1	0.0891365	0.20957	0.140786
102550196	0.29	0.1	0.16	0.34	0.3	0.16	Gcnt7	-0.52892	0.163839	0.0992518
102550203	3.82	4.84	9.38	4.68	6.22	5.46	LOC102550203	0.133892	0.482047	0.529045
102550211	0.09	0.04	0.07	0.18	0.06	0.22	LOC102550211	-1.19757	0.19245	0.12433
102550225	0	0	0	0	0.07	0	LOC102550225
102550241	0.65	0.33	0.94	0.16	0.21	0.24	LOC102550241	1.63928	2.67e-13	1.38e-14
102550256	1.28	0.61	0.45	0.69	0.72	0.4	LOC102550256	0.372029	0.280165	0.215964
102550257	0	0	0	0	0	0	LOC102550257
102550277	2.46	0	0.73	0.67	0	0.94	LOC102550277	0.986342	1.09e-06	1.1e-07
102550291	3.5	2.78	5.72	5.93	3.81	2.18	LOC102550291	0.0249352	0.632392	0.895121
102550306	0.22	0.39	0.35	0.26	0.44	0.44	LOC102550306	-0.178353	0.553803	0.696014
102550309	0.09	0	0	0.01	0.04	0	LOC102550309	1.05605	0.293151	0.232278
102550330	1.11	0.06	0.17	0.24	0.57	0.28	LOC102550330	0.303071	0.525773	0.627395
102550344	10.58	7.7	8.62	8.84	8.32	8.26	Kmt2b	0.0821902	0.0477204	0.0185635
102550375	0.24	0.33	0.19	0.44	0.29	0.24	LOC102550375	-0.355532	0.445309	0.460286
102550385	12.51	17.02	17.25	15.35	13.72	14.66	LOC102550385	0.0977725	0.279787	0.215558
102550396	79.15	77.51	96.06	97.48	92.57	83.91	LOC102550396	-0.115969	0.0294602	0.00997976
102550397	5.61	3.83	7.81	6.86	5.31	4.81	LOC102550397	-0.130636	0.245405	0.178269
102550403	1.08	0.84	1.14	1.38	1	0.94	LOC102550403	-0.12102	0.495047	0.559555
102550416	0	0	0	0	0	0	LOC102550416
102550424	0.34	0.19	0.58	1.01	0.63	0.38	LOC102550424	-0.848408	0.0293001	0.0099136
102550438	0.06	0	0	0	0.06	0.06	LOC102550438	-1.03396	0.489176	0.54672
102550455	2.74	2.11	2.12	2.89	2.64	2.69	LOC102550455	-0.236464	0.161419	0.0970103
102550456	0	0	0	0	0	1.87	LOC102550456	-7.17331	2.53e-16	1.06e-17
102550512	0	0	0	0	0	0.12	LOC102550512
102550523	0.32	0.38	0.55	0.5	0.81	0.57	Fsbp	-0.606542	0.0860361	0.0403386
102550530	14.41	5.85	38.74	6.7	7.53	12.62	LOC102550530	1.11786	2.75e-52	3.34e-54
102550577	0.87	0.82	0.45	0.6	0.96	0.63	LOC102550577	-0.0303151	0.638837	0.915159
102550582	0.4	0.26	0.27	0	0	0.36	LOC102550582	1.34968	1.03e-05	1.26e-06
102550584	0	0	0.04	0	0.05	0	LOC102550584	-0.0554433	0.654208	0.969229
102550585	0.08	0.13	0.19	0.1	0.41	0.07	LOC102550585	-0.574978	0.360415	0.325035
102550588	0.22	0.28	0	0	0	0.32	LOC102550588	0.592847	0.176515	0.10995
102550598	0	0	0	0	0	0	LOC102550598
102550609	0.2	0	0.23	0.07	0.12	0.03	LOC102550609	0.921581	0.137547	0.0765356
102550614	0.13	0.1	0	0	0	0.04	LOC102550614	2.33899	0.146312	0.0837086
102550650	0	0	0.17	0.12	0	0	LOC102550650	0.484246	0.532824	0.643869
102550657	1.73	1.71	2.61	2.22	2.56	1.96	LOC102550657	-0.119288	0.372427	0.3422
102550664	0.59	0.46	0.96	0.81	0.8	0.38	LOC102550664	0.0148327	0.654208	0.961904
102550699	0	0.1	0.31	0	0	0	Sprr2d
102550714	0.31	0.56	0.27	0.57	0.23	0.19	LOC102550714	0.217932	0.517679	0.60894
102550729	0.14	0.08	0.28	0.14	0.21	0.07	LOC102550729	0.246568	0.578372	0.755773
102550773	0.36	0.6	0.6	0.63	0.46	0.49	LOC102550773	-0.0154697	0.654208	0.96338
102550789	0.59	0.77	0.78	0.63	0.38	0.77	LOC102550789	0.298267	0.294062	0.233614
102550797	0.53	0.13	0.42	0.41	0.51	0.24	LOC102550797	-0.0806136	0.62932	0.886764
102550809	0	0.03	0	0	0	0.05	Scml1	-1.03396	0.489176	0.54672
102550845	0.22	0.28	0.15	0.22	0.08	0.08	LOC102550845	0.819832	0.307622	0.251015
102550851	2.44	2.38	3.21	3.1	3.44	2.38	LOC102550851	-0.150168	0.0900374	0.0429394
102550872	0	0	0	0	0.15	0.15	LOC102550872
102550890	0	0	0	0	0	0	LOC102550890
102550892	0	0	0	0	0.09	0.17	LOC102550892	-5.58178	3.76e-06	4.21e-07
102550903	24.52	21.83	18.72	18.19	20.79	23.63	Ufsp1	0.0546941	0.383315	0.358851
102550922	0	0	0	0	0	0	LOC102550922
102550932	0.03	0.05	0.05	0.03	0.05	0.05	Tigd4	-0.0339636	0.654208	0.962445
102550986	1.66	1.85	1.95	1.73	1.76	1.6	LOC102550986	0.101178	0.524374	0.623722
102551000	0.32	0.05	0.1	0.21	0.44	0.15	LOC102551000	-0.796004	0.243366	0.175928
102551014	0.62	1.05	1.18	0.75	1.3	0.33	LOC102551014	0.259794	0.451167	0.470883
102551034	0.76	0.76	0.67	0.2	0.56	1.16	Crocc2	0.16975	0.275454	0.210566
102551050	0.29	0.07	0.45	0.31	0.39	0.23	LOC102551050	-0.327073	0.471886	0.509834
102551064	0.07	0	0.2	0	0.07	0.07	LOC102551064	0.966036	0.424978	0.425842
102551085	4.2	3.15	3.53	3.82	3.37	3.51	Xrcc3	0.0233696	0.563857	0.719725
102551086	0.16	0	0.04	0	0.04	0.04	LOC102551086	1.28796	0.31504	0.261603
102551095	4.2	4.32	4.51	4.44	4.73	3.69	LOC102551095	0.0195279	0.604731	0.828468
102551102	0	0	0	0.48	0	0	LOC102551102
102551140	6.02	6.48	6.17	7	7.07	6.13	LOC102551140	-0.112309	0.165571	0.100705
102551166	0	0	0	0	0	0	LOC102551166
102551168	0	0	0	0.22	0	0	LOC102551168
102551177	4.15	3.22	3.99	4.63	4.33	3.5	LOC102551177	-0.132214	0.121717	0.0645306
102551184	0.44	0.55	0.47	1.13	0.54	0.47	LOC102551184	-0.550141	0.215473	0.146303
102551194	0.53	0.15	0.4	0.66	0.19	0.44	LOC102551194	-0.270363	0.395405	0.376693
102551208	0.04	0.15	0.11	0.15	0.12	0.04	Tctex1d4	-0.339493	0.521337	0.616676
102551241	0	0	0	0	0	0	LOC102551241
102551257	1.65	1.65	2.76	2.02	2.14	1.41	LOC102551257	0.122199	0.323093	0.272232
102551265	0	0	0	0	0	0	LOC102551265
102551296	0.04	0.04	0.04	0	0	0.02	LOC102551296	2.53488	0.095931	0.0469202
102551309	0	0	0	0.02	0.02	0.05	LOC102551309	-3.35589	0.083229	0.0386096
102551311	0.31	0.25	0.18	0.25	0.33	0.3	LOC102551311	-0.288165	0.387368	0.364909
102551340	3.53	3.82	5.45	5.88	4.31	3.88	LOC102551340	-0.149218	0.0650371	0.0279917
102551354	0.74	0.73	0.34	0.55	0.08	0.52	LOC102551354	0.824017	0.116635	0.0608579
102551365	1.65	2.58	4.46	2.86	2.92	2.97	LOC102551365	-0.014064	0.651848	0.953195
102551403	2.16	1.85	2.23	2.48	2.84	1.83	LOC102551403	-0.190871	0.0568056	0.0232738
102551408	1.87	2.76	2.47	2.11	2.55	2.5	LOC102551408	-0.0133111	0.646366	0.937015
102551428	0.04	0.04	0.09	0.01	0.06	0.12	LOC102551428	-0.149441	0.593198	0.795738
102551433	1.44	0.6	0.61	0.76	1.49	1.15	LOC102551433	-0.355892	0.284304	0.221148
102551435	1.58	1.03	1.14	2.18	0.85	1.65	LOC102551435	-0.317309	0.279398	0.215058
102551447	0.1	0.26	0.23	0.19	0.3	0.17	LOC102551447	-0.184687	0.543482	0.667089
102551453	0.05	0.04	0.11	0	0.04	0.04	LOC102551453	1.23806	0.332817	0.2847
102551468	0.05	0.05	0	0.07	0.1	0.05	LOC102551468	-1.15894	0.22114	0.15182
102551484	0.53	0.19	0.07	0.32	0.37	0.38	LOC102551484	-0.425871	0.400086	0.385479
102551486	0.14	0.1	0.07	0.29	0.18	0.28	LOC102551486	-1.25636	0.0551664	0.0224156
102551518	2.26	1.36	1.78	1.44	0.93	0.98	LOC102551518	0.690802	1.18e-06	1.21e-07
102551559	0.12	0.06	0.07	0.07	0.13	0.18	LOC102551559	-0.618926	0.467349	0.501931
102551565	0.04	0	0.05	0.03	0.04	0.03	LOC102551565	-0.0262141	0.654208	0.975776
102551575	0	0	0	0	0	0.06	LOC102551575
102551620	0	0	0	0	0	0	LOC102551620
102551626	0	0	0.2	0	0	0	LOC102551626
102551633	0.02	0.04	0.03	0	0.01	0.02	LOC102551633	1.47172	0.175305	0.108963
102551641	0	0	0	0	0	0.03	LOC102551641
102551647	11.62	9.08	5.84	12.62	9.37	11.56	LOC102551647	-0.342557	0.0129501	0.00362303
102551660	12.33	8.94	13.23	13.39	12.61	12.28	Eml3	-0.146145	0.0093671	0.00245945
102551683	1.04	0.68	1.26	0.92	0.53	0.58	LOC102551683	0.560598	0.128558	0.0697461
102551692	0.01	0.32	0.13	0.07	0.3	0.13	LOC102551692	-0.0811455	0.638001	0.912438
102551694	0.13	0.13	0.23	0.09	0.19	0.2	LOC102551694	0.0331506	0.64706	0.939951
102551714	0.77	2.31	1.53	2.56	1.72	1.29	LOC102551714	-0.30409	0.240333	0.172071
102551716	32.28	39.9	39.49	43.07	40.15	36.5	LOC102551716	-0.0986578	0.00178511	0.000364918
102551737	0.66	1.18	0.94	0.62	0.75	1.06	LOC102551737	0.188429	0.419537	0.415374
102551788	0.03	0.07	0.1	0	0	0.2	LOC102551788	-0.030167	0.654208	0.967485
102551806	0.26	0.39	0.4	0.27	0	0.32	LOC102551806	0.796111	0.243807	0.176462
102551819	3.88	4.42	3.89	3.8	4.33	3.36	LOC102551819	0.0884585	0.271992	0.206668
102551828	2.71	2.76	2.78	3.24	2.85	3.15	LOC102551828	-0.164424	0.102324	0.0510849
102551838	0.54	0.47	0.41	0.53	0.38	0.11	LOC102551838	0.494883	0.0363919	0.013047
102551846	2.32	2.02	2.08	1.82	2.07	2.16	Zfp174	0.0855838	0.451621	0.471965
102551847	0.01	0.01	0	0	0	0.02	LOC102551847	-0.0339636	0.654208	0.981217
102551882	0.47	0.34	0.58	0.5	0.33	0.29	LOC102551882	0.305475	0.430018	0.434314
102551890	0	0.08	0.02	0.08	0	0.02	LOC102551890	-0.0339636	0.654208	0.970306
102551899	2.44	1.57	2.27	3.31	3.07	3.33	LOC102551899	-0.631417	0.00120294	0.000232411
102551901	0.88	0.86	1.41	1.04	1.68	1.32	LOC102551901	-0.372286	0.167116	0.102053
102551929	0.71	0.65	1.13	1.03	0.8	0.78	LOC102551929	-0.0714383	0.604608	0.82801
102551936	0	0	0	0	0	0	LOC102551936
102551957	0.5	0.56	1.2	0.63	0.4	0.76	LOC102551957	0.330616	0.158216	0.0941218
102551980	4.66	4.77	6.55	6.64	6.08	5.89	LOC102551980	-0.221694	0.0787481	0.035737
102552000	4.85	5	6.72	6.12	5.09	4.81	LOC102552000	0.0486955	0.402722	0.389034
102552016	0.15	0.15	0.27	0.32	0.31	0.11	LOC102552016	-0.375	0.439892	0.450122
102552047	1.61	2.64	2.61	1.3	2.74	2.1	LOC102552047	0.158682	0.478712	0.523283
102552055	0.23	0.16	0.35	0.25	0.37	0.21	LOC102552055	-0.14711	0.528001	0.632032
102552068	0.39	0.31	0.27	0.32	0.39	0.32	LOC102552068	-0.095079	0.555045	0.698831
102552069	1.25	1.26	0.31	1.04	0.61	0.33	LOC102552069	0.536291	0.321384	0.269861
102552073	0	0.24	0.19	0.37	0.03	0.38	LOC102552073	-0.852608	0.333909	0.285905
102552101	0.4	0.43	0.51	0.4	0.58	0.44	LOC102552101	-0.0817436	0.574454	0.745137
102552104	0	0	0	0	0	0	LOC102552104
102552128	0.1	0	0.59	0	0	0.2	LOC102552128	1.74092	0.166619	0.101586
102552143	0	0	0	0	0	0	LOC102552143
102552166	0	0	0	0	0	0.06	LOC102552166
102552169	0	0.52	0.42	0	0	0.63	LOC102552169	0.529228	0.293969	0.233421
102552170	0.63	0.62	0.49	0.86	0.41	0.49	LOC102552170	-0.0980939	0.575555	0.747079
102552182	1.8	2.39	1.38	2.45	1.86	1.59	LOC102552182	-0.0724377	0.579117	0.758486
102552195	0.01	0	0	0	0	0	LOC102552195
102552199	1.57	1.5	1.56	1.54	1.46	1.48	Tgm7	0.0465579	0.525821	0.627496
102552204	15.75	19.85	28.46	20.75	15.24	20.01	LOC102552204	0.190909	0.10954	0.0559014
102552223	0	0	0	0	0	0	LOC102552223
102552286	0.06	0.06	0.26	0.13	0.07	0.06	LOC102552286	0.550999	0.490456	0.549998
102552311	0.59	0.8	0.83	0.46	0.45	0.44	LOC102552311	0.703002	0.161105	0.096705
102552318	0	0	0	0	0	0	LOC102552318
102552324	0.01	0.03	0.03	0	0.02	0.01	LOC102552324	1.06119	0.37828	0.350966
102552326	0	0	0	0	0	0	LOC102552326
102552331	0.17	0	0.13	0.37	0.22	0.26	LOC102552331	-1.47454	0.0386619	0.0141123
102552348	0	0	0	0	0.1	0	LOC102552348
102552360	0.69	0.52	0.41	0.91	0.48	0.64	LOC102552360	-0.314071	0.405014	0.3925
102552367	0.89	0.25	0.27	0.73	0.35	0.09	LOC102552367	0.305608	0.372427	0.34209
102552378	0.14	0.08	0.11	0.1	0.07	0.1	LOC102552378	0.303113	0.489332	0.547425
102552384	0	0	0	0	0	0.01	LOC102552384
102552387	0.01	0.01	0	0.06	0.01	0.03	LOC102552387	-2.0809	0.0940345	0.0455874
102552404	0.05	0.13	0.17	0.15	0.07	0.25	LOC102552404	-0.449001	0.38392	0.359714
102552463	8.09	7.84	8.27	8.04	8.11	7.53	Zfp446	0.0405559	0.467349	0.501893
102552474	0	0.04	0	0	0.04	0	LOC102552474	0.00868078	0.657432	0.99658
102552482	8.74	10.74	9.05	11.17	10.98	10.16	LOC102552482	-0.180762	0.11685	0.0610187
102552485	0.04	0	0	0	0	0	LOC102552485
102552497	1.52	0.94	1.22	0.93	1.37	1.2	LOC102552497	0.069235	0.532392	0.643094
102552503	0.18	0.19	0.34	0.22	0.26	0.22	LOC102552503	0.0150134	0.654208	0.972593
102552527	1.08	1.16	1.75	1.82	1.78	1.14	LOC102552527	-0.24884	0.0589035	0.0245088
102552540	10.7	4.94	3.9	17.72	6.7	12.62	LOC102552540	-0.940216	5.48e-26	1.44e-27
102552542	0	0	0	0	0	0	LOC102552542
102552549	0.8	0	0	0.88	1.04	0.85	LOC102552549	-1.77868	0.00161552	0.00032644
102552551	0.6	0.53	0.51	0.68	0.63	0.67	Smim6	-0.278289	0.178405	0.111671
102552569	0	0	0	0.08	0	0	LOC102552569
102552627	0.05	0	0	0	0.05	0	LOC102552627	-0.0339636	0.654208	0.986718
102552638	0.35	0	0.18	0.56	0.09	0.32	LOC102552638	-1.14944	0.158194	0.0940697
102552640	5.2	4.57	2.32	3.59	4.26	4.1	LOC102552640	0.0213969	0.602886	0.821696
102552651	0	0	0	0	0	0	LOC102552651
102552659	0	0	0	0.21	0.11	0.04	LOC102552659	-4.84338	0.000639371	0.00011209
102552663	0.09	0.09	0	0.06	0.03	0.09	LOC102552663	-0.0339636	0.654208	0.967474
102552675	0.47	0.65	0.54	0.5	0.43	0.12	LOC102552675	0.685929	0.183172	0.116326
102552698	0.03	0	0	0.02	0.02	0	LOC102552698	-0.449001	0.584177	0.772094
102552705	1.36	0.8	1.18	0.83	1.13	0.86	Pcdhgb4	0.245169	0.218826	0.149547
102552708	0	0	0	0	0.13	0.1	LOC102552708
102552729	0.22	0.3	0.37	0.3	0.25	0.32	LOC102552729	0.018462	0.654208	0.963882
102552731	0.15	0.05	0.2	0.09	0.23	0	LOC102552731	0.644108	0.425309	0.427218
102552783	3.56	5.86	4.16	5.92	6.42	4.09	Ac1576	-0.269718	0.0698137	0.0307382
102552784	0	0.02	0.02	0.02	0	0.03	LOC102552784	-0.480831	0.533943	0.646176
102552805	3.41	3.23	3.06	3.6	3.12	3.49	LOC102552805	-0.0741558	0.405058	0.392641
102552823	0.67	0.73	0.99	0.77	0.88	0.59	LOC102552823	0.0896728	0.528534	0.634989
102552838	0.03	0.04	0.06	0.07	0.1	0.06	Mc1r	-0.864039	0.211364	0.142358
102552844	0	0	0	0	0	0	LOC102552844
102552860	0.22	0.21	0.09	0.33	0.36	0	LOC102552860	-0.400589	0.420969	0.417751
102552880	8.54	8.81	7.65	7.45	10.34	8.95	LOC102552880	-0.098067	0.222773	0.153285
102552882	0	0	0	0	0.08	0	LOC102552882
102552889	1.05	1.37	0.42	1.4	1.58	1.04	LOC102552889	-0.49885	0.175826	0.109444
102552895	0.97	0.96	0.98	0.99	0.98	0.94	LOC102552895	0.00244709	0.654488	0.98748
102552901	0	0.08	0.17	0	0.04	0	LOC102552901	2.551	0.101323	0.0503566
102552911	0	0.01	0	0	0	0	LOC102552911
102552920	6.79	6.65	7.51	9.18	7.35	6.71	LOC102552920	-0.147406	0.0881751	0.0417286
102552939	0	0	0	0	0	0	Dynap
102552940	0	0	0	0	0	0	LOC102552940
102552988	0.14	0.1	0.16	0.21	0.2	0.11	LOC102552988	-0.368239	0.375186	0.346783
102552996	0.04	0.08	0.03	0.04	0.1	0.07	LOC102552996	-0.449001	0.455483	0.478038
102553001	3.65	2.77	4.04	5.03	4.11	3.64	LOC102553001	-0.29916	0.000911675	0.000169243
102553002	2.89	3.04	3.32	2.49	3.26	2.93	Zfp128	0.0894486	0.271992	0.20662
102553010	16.26	16.41	9.7	22.02	12.41	6.34	LOC102553010	0.0721853	0.333886	0.285858
102553014	0.17	0.07	0.14	0.25	0.07	0.32	LOC102553014	-0.869479	0.241919	0.17421
102553031	0.43	0.31	0.35	0.74	0.59	0.47	LOC102553031	-0.723236	0.0292727	0.00989245
102553032	0.13	0.07	0.2	0.26	0.08	0	LOC102553032	0.241772	0.578512	0.756552
102553035	0	0	0	0	0	0	LOC102553035
102553065	0	0.11	0	0	0	0	LOC102553065
102553085	1.25	1.26	0.31	1.04	0.61	0.33	LOC102553085	0.536291	0.321384	0.269861
102553088	1.73	1.2	1.53	1.68	1.87	1.23	LOC102553088	-0.0958913	0.452548	0.473155
102553099	0.53	0.38	2.55	0.71	0	0	LOC102553099	2.29534	6.79e-06	7.93e-07
102553119	3.3	3.59	4.27	3.01	5.04	3.8	Mettl21a	-0.0435456	0.562053	0.71598
102553138	0.11	0.1	0	0.13	0.11	0.03	LOC102553138	-0.390771	0.467349	0.501736
102553140	0.86	0.69	0.89	0.8	0.54	0.64	LOC102553140	0.298726	0.248233	0.181341
102553148	0.04	0.05	0.04	0	0	0.1	Cfap58	0.303618	0.560164	0.711358
102553150	0	0	0	0	0	0	LOC102553150
102553158	0.17	0.04	0.19	0.22	0.1	0.18	LOC102553158	-0.298605	0.492017	0.553542
102553193	0	0.09	0.12	0.09	0	0.25	LOC102553193	-0.687457	0.393358	0.374007
102553196	0	0	0.03	0.03	0.03	0.05	LOC102553196	-2.03396	0.226866	0.158574
102553208	0	0	0	0	0	0	LOC102553208
102553250	0.15	0.14	0.15	0.32	0.3	0	LOC102553250	-0.494048	0.512191	0.599018
102553270	0.49	0.35	0.25	0.21	0.28	0.14	LOC102553270	0.654092	0.068913	0.0302202
102553278	2.41	3.03	2.88	3.1	3.42	2.53	LOC102553278	-0.129204	0.262978	0.196453
102553311	0	0	0	0	0	0	LOC102553311
102553324	0	0.59	0	0	0	0	LOC102553324
102553382	4.81	5.14	6.83	5.81	8.95	5.08	LOC102553382	-0.241768	0.212201	0.143224
102553405	2.98	1.98	2.52	2.31	2.78	4.33	LOC102553405	-0.339737	0.100585	0.0497935
102553424	0.61	0.42	0.55	0.31	0.34	0.95	LOC102553424	-0.0484631	0.625239	0.876526
102553442	0	0	0.2	0.27	0.19	0.18	LOC102553442	-1.68235	0.132711	0.072992
102553456	0	0.05	0.24	0.49	0.06	0.18	LOC102553456	-1.29892	0.115472	0.0599895
102553495	0.48	0.5	0.53	0.57	0.54	0.24	LOC102553495	0.175755	0.328021	0.278756
102553500	0	0	0	0	0	0	LOC102553500
102553503	0	0	0	0	0	0	LOC102553503
102553506	1.37	1.29	1.22	1.49	0.91	0.6	LOC102553506	0.381836	0.216032	0.146822
102553533	0.08	0.22	0	0	0.08	0.15	LOC102553533	0.394657	0.550404	0.688584
102553587	3.58	3.11	3.87	2.47	3.63	3.62	Peg10	0.112747	0.33357	0.285504
102553611	0.74	0.8	0.62	0.78	0.58	0.33	LOC102553611	0.364266	0.0796642	0.0362822
102553613	0	0	0	0	0.21	0.22	LOC102553613
102553620	0.21	0.18	0.18	0	0.32	0.17	LOC102553620	0.178541	0.585665	0.775902
102553656	0.03	0.05	0.03	0.11	0.1	0.03	LOC102553656	-1.14628	0.214405	0.145278
102553659	0.33	0.46	1.19	2.91	0.89	2.18	LOC102553659	-1.6033	1.76e-05	2.23e-06
102553670	0.69	0.59	0.92	0.83	0.65	0.6	LOC102553670	0.083764	0.519678	0.613404
102553671	1.82	1.32	0.86	1.27	1.58	1.97	LOC102553671	-0.263445	0.347381	0.306169
102553691	0.02	0.03	0.03	0.04	0.01	0.04	LOC102553691	-0.203889	0.583664	0.77097
102553715	2.63	2.97	1.44	0.43	0.6	2.25	LOC102553715	1.08082	1.44e-07	1.29e-08
102553743	0	0.07	0	0.04	0	0	LOC102553743	0.616801	0.57017	0.735053
102553760	1.33	1.33	1.66	1.32	1.09	1.04	LOC102553760	0.32589	0.0377329	0.0136971
102553763	5.15	4.89	5.31	4.6	5.14	5.37	Znf768	0.0219444	0.572932	0.741261
102553785	0	0.46	0.12	0.04	0	0.04	LOC102553785	3.0535	0.00150298	0.000301461
102553814	0.66	0.24	0.33	0.26	0.08	0.33	LOC102553814	0.871974	0.224675	0.155203
102553825	3.54	3.49	3.1	3.34	3.45	3.3	LOC102553825	-0.0686941	0.335237	0.287728
102553828	1.7	0.57	0.69	1.28	0	0.68	LOC102553828	0.607676	0.0795782	0.0361927
102553842	4.23	2.03	1.29	3.09	3.3	5	Hoxd11	-0.594789	1.43e-05	1.79e-06
102553845	0.24	0.45	0.49	0.56	0.34	0.66	LOC102553845	-0.394506	0.228024	0.15968
102553858	0.12	0.18	0.11	0.19	0.14	0.15	LOC102553858	-0.245468	0.434612	0.44168
102553866	2.31	2.22	2.32	1.92	2.01	1.73	LOC102553866	0.276511	0.0339283	0.0119596
102553868	0.07	0.07	0	0.15	0.07	0.14	LOC102553868	-1.35589	0.297002	0.237278
102553881	3.83	4	4.54	5.84	8.23	4.47	LOC102553881	-0.581843	8.12e-31	1.78e-32
102553890	0.45	0.21	0.42	0.31	0.32	0.36	LOC102553890	0.128096	0.570092	0.734471
102553962	1.22	1.21	1.77	1.41	1.15	1.73	LOC102553962	-0.184105	0.326198	0.276523
102553986	0.23	0.24	0.43	0.43	0.16	0.17	LOC102553986	0.254194	0.480807	0.526902
102554024	0	0	0	0	0	0	LOC102554024
102554031	1.4	1.63	2.1	1.35	1.38	2.04	LOC102554031	0.0984867	0.486561	0.537282
102554034	2.12	6.45	5.93	6.03	5.85	2.41	LOC102554034	0.0286331	0.543532	0.667247
102554045	0	0	0.05	0	0	0.05	LOC102554045	-0.0339636	0.654208	0.986718
102554047	0.7	0.79	1.17	0.96	0.83	0.79	LOC102554047	0.0373678	0.585094	0.774305
102554066	0.25	0.1	0.14	0.1	0.24	0.14	LOC102554066	0.00785662	0.654208	0.981955
102554096	0.23	0.36	0.06	0.1	0.05	0.11	LOC102554096	1.32472	0.0597705	0.0250105
102554102	0.09	0.15	0.14	0.08	0.08	0.08	Trim30c	0.777094	0.244988	0.177795
102554121	0.04	0.04	0.04	0	0	0	LOC102554121
102554130	0.25	0.13	0.25	0.27	0.2	0.37	LOC102554130	-0.413243	0.462377	0.49159
102554161	6.84	5.5	6.31	8.18	9.45	6.34	LOC102554161	-0.338501	0.0562955	0.0230117
102554194	2.55	2.54	1.95	2.56	1.89	1.98	LOC102554194	0.152295	0.325257	0.275164
102554207	0.13	0.13	0.1	0.11	0.21	0.2	LOC102554207	-0.185967	0.611506	0.842638
102554231	0.78	0.44	0.11	0.23	0.23	0.34	LOC102554231	0.733122	0.324306	0.273791
102554246	0	0	0	0.11	0	0	LOC102554246
102554283	1.16	0.21	0.65	0.09	0.71	0.19	LOC102554283	1.01668	0.00881876	0.00228751
102554294	0	0.08	0.24	0.16	0.17	0.16	LOC102554294	-0.597772	0.461439	0.489319
102554302	5.07	5.77	5.29	7.38	5.75	3.44	LOC102554302	-0.0466037	0.562717	0.717377
102554312	0.53	0.39	0.56	0.68	0.62	0.53	LOC102554312	-0.300551	0.480311	0.525929
102554315	3.49	3.33	4.16	4.88	4.33	3.44	LOC102554315	-0.184299	0.0400428	0.0147661
102554323	1.14	1.08	1.01	1.1	1.11	0.7	LOC102554323	0.147366	0.427278	0.430216
102554371	0	0	0	0	0.09	0	LOC102554371
102554393	2.69	0.19	2.56	0.81	0.78	0.61	Adamts13	1.30414	7.29e-22	2.27e-23
102554398	2.66	2.6	3.08	2.46	2.16	2.51	LOC102554398	0.225624	0.248359	0.181513
102554431	0.06	0.08	0.06	0.03	0.09	0.03	LOC102554431	0.451463	0.507691	0.590421
102554444	0.75	0.08	0.24	0.89	0.76	0.74	LOC102554444	-1.16063	0.0171693	0.00510276
102554479	0.05	0.1	0.17	0.26	0.05	0.37	LOC102554479	-1.12864	0.156437	0.0922082
102554500	1.36	0.69	1.22	1.48	1.16	0.9	LOC102554500	-0.109183	0.547808	0.682822
102554501	0.57	0.41	0.25	0.26	0.57	0.21	LOC102554501	0.260484	0.362293	0.328002
102554525	0	0	0	0	0	0	LOC102554525
102554576	0	0	0	0.12	0	0	LOC102554576
102554581	0	0	0	0	0	0	LOC102554581
102554586	5.16	4.03	3.79	5.5	3.36	3.9	Tmem265	0.0426577	0.57743	0.753317
102554594	0.18	0	0.06	0.24	0.22	0	LOC102554594	-0.883147	0.259356	0.192602
102554600	0.03	0.03	0.12	0.21	0.06	0.16	LOC102554600	-1.32369	0.094075	0.0456315
102554605	5.21	5.14	5.51	7.58	5.17	4.85	LOC102554605	-0.0984079	0.270171	0.204374
102554611	0.09	0.05	0.12	0.11	0.08	0.05	LOC102554611	0.161432	0.582324	0.76704
102554620	0.19	0.1	0.27	0.11	0.04	0.25	LOC102554620	0.1953	0.553167	0.69439
102554622	12.71	10.8	12.53	12.19	13.42	13.41	LOC102554622	-0.106965	0.0220954	0.00693512
102554637	0	0	0	1.65	0.69	0.27	LOC102554637	-5.24264	5.34e-05	7.44e-06
102554639	0.83	1.22	0.93	0.99	1.08	0.97	LOC102554639	-0.0245273	0.636611	0.909095
102554647	0	0.03	0.03	0	0	0.03	Pasd1	0.966036	0.49907	0.573375
102554658	0.96	0.92	0.8	0.32	0.68	1.84	LOC102554658	-0.131261	0.403752	0.390826
102554659	0.81	0.62	0.45	0.93	0.67	0.89	LOC102554659	-0.405423	0.186257	0.119011
102554666	0	0.08	0	0.09	0	0	LOC102554666	-0.0339636	0.654208	0.986718
102554672	0	0.27	0	0	0.39	0	LOC102554672	-0.495868	0.572304	0.739881
102554718	0.37	0	0	0	0	0	LOC102554718
102554737	0	0.09	0.27	0	0	0	LOC102554737	3.72519	0.0368256	0.0132623
102554746	0.37	0.69	0.21	0.39	0.3	0.75	LOC102554746	-0.189242	0.481039	0.527351
102554748	3.32	4.08	3.62	2.66	3.72	3.27	LOC102554748	0.243447	0.179071	0.112223
102554761	0	0.22	0	0	0	0	LOC102554761
102554774	0.07	0	0	0	0	0	LOC102554774
102554799	0	0	0	0	0.05	0	LOC102554799
102554838	0	0.03	0	0	0	0.06	LOC102554838	-1.03396	0.489176	0.54672
102554842	0	0	0.12	0	0	0	LOC102554842
102554867	0	0	0.13	0	0.06	0.06	LOC102554867	-0.0339636	0.654208	0.981217
102554874	0.08	0.07	0.06	0.09	0.05	0.03	LOC102554874	0.279156	0.485795	0.535488
102554881	1.65	1.82	1.39	0.93	2.01	1.37	LOC102554881	0.173841	0.443989	0.456696
102554884	5.67	4.62	5.71	4.98	5.05	4.86	Rcor1	0.106008	0.127425	0.0688517
102554898	0.15	0.14	0.07	0.07	0.08	0.14	LOC102554898	0.274159	0.475204	0.51597
102554913	0.2	0.13	0	0.12	0	0.19	LOC102554913	0.121531	0.602825	0.821325
102554937	0	0	0.1	0	0	0	LOC102554937
102554944	0	0	0	0	0	0	LOC102554944
102554977	0	0	0	0.03	0	0	LOC102554977
102554988	0	0	0	0.14	0.12	0	LOC102554988
102555033	0.43	0.52	0.81	0.72	0.5	0.45	LOC102555033	0.0735607	0.576289	0.748598
102555038	2.19	2.41	2.74	2.06	2.26	2.6	LOC102555038	0.0807301	0.555045	0.6985
102555039	0	0.24	0	0	0	0	LOC102555039	3.76512	0.0333613	0.0117163
102555078	0.06	0.32	0.13	0.27	0.26	0.26	LOC102555078	-0.618926	0.372427	0.342325
102555079	1.2	1.3	1.37	2.01	1.46	1.31	Poln	-0.305693	0.0670143	0.0291151
102555083	0.52	0.49	0.6	0.47	0.37	0.46	LOC102555083	0.311424	0.271067	0.205616
102555091	0.03	0.02	0.13	0.03	0.1	0	LOC102555091	0.463641	0.49193	0.553201
102555114	0.41	0.18	0	0	0	0	LOC102555114	3.98396	0.018513	0.00560296
102555131	0	0	0.08	0	0.05	0	LOC102555131	0.644108	0.564979	0.722537
102555137	0	0	0	0	0	0	LOC102555137
102555149	0	0	0.03	0.03	0.05	0.05	LOC102555149	-2.35589	0.146783	0.084217
102555167	45.11	40.64	53.48	46.08	42.64	50.55	LOC102555167	-0.00299309	0.643004	0.927018
102555170	0	0.13	0.46	0.41	0.2	0.39	Higd1c	-0.770929	0.263873	0.197738
102555172	2.01	1.65	1.83	1.58	2.03	2.17	Tmppe	-0.0697643	0.462836	0.492442
102555183	10.71	11.37	12.13	12.71	10.94	10.8	LOC102555183	-0.00827823	0.623725	0.873002
102555189	0.75	1.32	1.27	1.58	1.13	1.16	LOC102555189	-0.205715	0.360925	0.325854
102555217	1.88	2.85	2.25	2.77	1.79	2.14	LOC102555217	0.0630569	0.598894	0.809319
102555239	0.06	0.08	0.11	0.06	0.15	0.06	LOC102555239	-0.0602748	0.619015	0.86215
102555274	2.27	1.52	1.95	1.96	2.21	2.17	Zfp853	-0.142842	0.188677	0.121126
102555289	1.25	1.77	1.47	1.38	1.6	0.85	LOC102555289	0.164434	0.414165	0.407598
102555298	3.14	2.92	2.43	2.43	2.9	2.78	Wdr90	0.0666581	0.357794	0.321339
102555303	0.16	0.08	0	0	0	0	LOC102555303
102555308	0.09	0.11	0.19	0.17	0.19	0.09	LOC102555308	-0.240414	0.539873	0.659686
102555319	1.54	1.64	2	2.01	1.9	1.71	LOC102555319	-0.116342	0.271992	0.206704
102555328	0.02	0.02	0	0.05	0.02	0.02	LOC102555328	-1.50847	0.160976	0.0965752
102555330	0.05	0.11	0.15	0	0.09	0.06	LOC102555330	0.96071	0.0580083	0.0239854
102555341	0.75	0.51	0.39	0.42	0.44	0.12	LOC102555341	0.761611	0.0385497	0.0140557
102555377	4.19	3.45	4.47	4.58	4.53	3.39	LOC102555377	-0.0210053	0.601175	0.816948
102555392	0	0	0	0	0	0	LOC102555392
102555439	5.62	3.37	3.86	3.57	3.4	3.8	LOC102555439	0.255543	0.239373	0.171111
102555445	0	0	0	0	0.12	0	LOC102555445
102555453	70.73	68.67	128.94	102.21	55.52	74.59	LOC102555453	0.207174	2.27e-06	2.45e-07
102555457	2.4	2.84	2.68	2.16	1.94	2.53	LOC102555457	0.256799	0.0812277	0.037318
102555469	0.94	0.78	0.51	0.41	0.65	0.77	LOC102555469	0.279824	0.256224	0.189428
102555474	0.11	0.34	0.27	0.34	0.33	0.33	LOC102555474	-0.457299	0.0724679	0.0321739
102555476	0.09	0.1	0.04	0	0.08	0	LOC102555476	1.46802	0.0431194	0.0163179
102555488	0	0	0	0	0.11	0	LOC102555488
102555503	0.25	0.3	0.1	0.21	0.1	0.25	LOC102555503	0.207045	0.566454	0.725639
102555511	0	0	0	0	0	0.18	LOC102555511
102555557	1.02	1.27	0.66	0.91	0.91	1.14	LOC102555557	-0.00685529	0.654208	0.973547
102555578	0	0	0	0.06	0	0	LOC102555578
102555598	0.93	0.32	0.77	0.8	1.23	1.16	LOC102555598	-0.65646	0.19002	0.122266
102555622	0	0.04	0	0.05	0	0.04	LOC102555622	-1.10171	0.470679	0.507574
102555624	0.07	0.04	0.04	0.04	0.08	0.03	LOC102555624	-0.0544377	0.635458	0.903995
102555634	1.24	0.89	1.07	0.57	0.66	0.64	LOC102555634	0.777003	0.00407949	0.000935781
102555635	2.54	2.08	2.24	2.18	2.04	2.04	LOC102555635	0.135421	0.20031	0.131602
102555637	1.61	1.36	0.43	1.02	0.91	0	LOC102555637	0.837628	0.00989766	0.00262773
102555644	0.81	0.66	1.23	1.31	1.29	0.8	LOC102555644	-0.331377	0.0685631	0.0300333
102555672	3.57	3.76	4.97	6.21	4.84	3.77	LOC102555672	-0.265837	0.000148898	2.28e-05
102555723	0.04	0.08	0.08	0.21	0.04	0.12	Pgbd2	-0.88196	0.31613	0.262868
102555809	0.07	0.23	0.04	0	0.14	0.13	LOC102555809	0.536137	0.438877	0.448402
102555814	0.04	0.14	0.08	0.08	0.09	0.09	LOC102555814	-0.0567506	0.613648	0.847996
102555817	0	0	0	0	0.11	0	LOC102555817
102555826	4.23	3.79	3.64	4.32	4.4	3.82	LOC102555826	-0.103715	0.299337	0.239921
102555832	0.29	0.12	0.07	0.2	0.22	0.18	LOC102555832	-0.345249	0.320564	0.268588
102555858	0.09	0	0	0.01	0.04	0	LOC102555858	1.05605	0.293151	0.232278
102555942	1.27	1.07	1.57	1.52	1.37	1.56	LOC102555942	-0.190669	0.347293	0.305966
102555947	0.15	0	0	0	0.16	0	LOC102555947	-0.0471994	0.654208	0.972751
102555951	1.58	1.23	1.33	0	0.35	3.86	LOC102555951	-0.0531153	0.613887	0.848999
102555975	0	0.08	0.04	0.04	0	0	LOC102555975	1.551	0.354547	0.317068
102555994	0	0	0	0	0	0	LOC102555994
102556031	5.42	4.84	4.72	6.62	5.16	5.01	Coa6	-0.160067	0.0288198	0.00971017
102556043	0.03	0.05	0.03	0.16	0.08	0.03	LOC102556043	-1.24563	0.198035	0.129581
102556047	13.28	15.1	18.16	19.73	15.41	13.83	LOC102556047	-0.078288	0.0933593	0.0450627
102556057	0.18	0.32	0.19	0.33	0.12	0.16	LOC102556057	0.189462	0.529214	0.636709
102556082	0.2	0.2	0.16	0.26	0.13	0.39	LOC102556082	-0.618926	0.223801	0.154339
102556085	0	0.3	0	0	0.15	0.11	LOC102556085	0.242368	0.609226	0.837747
102556092	60.36	66.66	61.63	66.4	60.19	66.97	LOC102556092	-0.0365428	0.173092	0.107185
102556096	0.13	0.14	0.09	0.12	0.07	0	LOC102556096	0.96189	0.162717	0.0982283
102556098	0.49	0.99	1.52	1.5	0.75	0.72	LOC102556098	0.019582	0.638837	0.915185
102556119	2.67	1.85	2.68	3.09	1.98	1.47	Znf354b	0.128905	0.302849	0.244707
102556120	0	0	0	0	0	0	LOC102556120
102556129	0	0.19	0	0.1	0	0	LOC102556129	0.966036	0.49907	0.573375
102556148	0.62	1.13	0.9	1.03	0.59	0.68	LOC102556148	0.212065	0.207987	0.139019
102556157	0.06	0	0.18	0.15	0.24	0.07	LOC102556157	-1.01387	0.179904	0.113304
102556175	0.02	0	0.06	0	0.02	0	LOC102556175	1.96604	0.240516	0.172946
102556178	5.08	3.52	4.27	3.37	4.73	4.59	LOC102556178	0.0163189	0.628029	0.883193
102556213	0.05	0.15	0	0	0	0.18	LOC102556213	0.0659731	0.636673	0.909296
102556253	0.03	0.03	0.02	0.05	0.02	0.01	Tdrd15	-0.0198566	0.654208	0.971691
102556277	0.51	0.41	0.7	0.79	0.59	0.8	LOC102556277	-0.215997	0.49907	0.568144
102556288	0.02	0.02	0.05	0.01	0.01	0.02	LOC102556288	0.966036	0.314482	0.260091
102556290	4.42	7.45	6.14	7.4	6.81	7.3	LOC102556290	-0.255639	0.16669	0.101643
102556297	0.77	0.51	0.22	0.25	0.47	0.6	LOC102556297	0.180728	0.549165	0.686124
102556298	11.96	10.02	10.48	14.12	14.35	13.01	LOC102556298	-0.32423	0.00177454	0.000362325
102556337	22.77	24.39	24.83	27.1	26.13	23.57	LOC102556337	-0.0810579	0.106873	0.0541229
102556339	0	0	0	0	0.08	0	LOC102556339
102556346	2.76	2.83	2.29	1.73	2.04	2.77	LOC102556346	0.266259	0.088495	0.0419105
102556347	4.1	1.37	1.57	7.74	2.41	1.36	LOC102556347	-0.688234	0.000217873	3.47e-05
102556351	0	0.13	0	0.05	0	0.05	LOC102556351	0.441121	0.572304	0.739881
102556352	1.89	1.39	1.81	1.5	1.46	1.95	LOC102556352	0.0478006	0.567564	0.729045
102556425	0	0	0	0	0	0	LOC102556425
102556446	0.18	0.11	0.2	0.14	0.2	0.2	LOC102556446	-0.164035	0.552564	0.693301
102556447	0	0	0	0	0	0	LOC102556447
102556459	1.37	1.13	1.5	1.86	1.53	0.9	LOC102556459	-0.0924904	0.486991	0.537915
102556463	0	1.19	2.74	2.41	0.08	0	LOC102556463	0.68021	0.301681	0.243101
102556485	0.78	1.17	0.97	0.97	1.08	1.36	LOC102556485	-0.226238	0.351634	0.311718
102556486	0	0	0	0	0.01	0.04	LOC102556486
102556504	0	0	0	0	0	0.01	LOC102556504
102556672	0.11	0.29	0.27	0	0.3	0.06	LOC102556672	0.888069	0.14586	0.0832998
102556703	0	0.16	0.21	0.27	0.23	0.24	LOC102556703	-1.01087	0.0774577	0.034975
102556781	0.17	0.14	0.19	0.15	0.24	0.16	LOC102556781	-0.156561	0.496294	0.562558
102556957	0.15	0.1	0.17	0.36	0.15	0.3	LOC102556957	-0.952903	0.010625	0.00286139
102556967	4.08	3.89	4.99	4.63	3.76	3.76	LOC102556967	0.0741069	0.356552	0.319615
102556989	0.48	0.17	0.15	0.23	0.16	0.34	LOC102556989	0.0906497	0.605752	0.830311
102557053	0	0	0	0	0	0	LOC102557053
102557071	1.63	1.1	1.5	1.62	2.08	1.56	LOC102557071	-0.318707	0.182084	0.11522
102557105	0	0	0	0.43	0.41	0	LOC102557105	-5.68645	1.47e-06	1.53e-07
102557108	0.17	0	0.14	0	0.07	0.07	LOC102557108	1.28796	0.31504	0.261603
102557111	1.73	2.41	1.22	1.63	2.05	1.7	LOC102557111	-0.00102901	0.657432	0.996467
102557137	0.55	0.57	1	0.94	0.77	0.52	LOC102557137	-0.0729577	0.579076	0.758383
102557179	0.13	0.26	0.34	0.34	0.23	0.19	LOC102557179	-0.0400601	0.646137	0.936304
102557190	1.22	0.99	1.69	1.01	1.34	1.15	LOC102557190	0.154655	0.510656	0.596277
102557303	0.19	0.28	0.33	0.29	0.31	0.39	LOC102557303	-0.305266	0.408193	0.398368
102557319	0	0	0	0	0	0.03	LOC102557319
102557368	0.72	0.66	1.25	0.77	0.72	0.21	LOC102557368	0.760087	0.020248	0.00623672
102557406	0	0.04	0	0	0	0	LOC102557406
102557427	5.11	4.73	5.93	8.36	7.35	4.82	LOC102557427	-0.334365	0.00516672	0.00122719
102557478	0.08	0.11	0.08	0.1	0.08	0.03	LOC102557478	0.393687	0.476293	0.517927
102557539	0	0.03	0	0	0.04	0.04	LOC102557539	-1.04116	0.489176	0.543431
102557590	0	0.12	0.25	0.2	0.03	0.26	LOC102557590	-0.40031	0.391725	0.37204
102557607	5.96	8.83	7.38	6.68	6.6	9.25	LOC102557607	-0.0256483	0.600693	0.814845
103689921	0.81	4.79	2.18	1.17	3.62	4.44	NEWGENE_1306267	-0.259925	0.144803	0.0824099
103689922	5.99	5.34	5.85	6.77	6.27	4.87	LOC103689922	-0.0575289	0.403576	0.390318
103689925	8.64	7.73	8.46	10.64	9.46	7.85	LOC103689925	-0.157793	0.0489047	0.0191475
103689927	0.24	1.44	2.33	1.04	2.49	1.09	LOC103689927	-0.19544	0.334303	0.286553
103689928	2.22	2.04	2.66	1.9	2.8	2	LOC103689928	0.0467809	0.617208	0.857347
103689931	0	0	12.17	10.88	11.39	9.02	LOC103689931	-1.38136	1.63e-52	1.96e-54
103689932	2.42	1.37	2.1	2.05	1.14	3.26	NEWGENE_621351	-0.141175	0.187336	0.11993
103689934	2.42	1.54	1.77	1.11	2.78	1.42	LOC103689934	0.110569	0.529348	0.637196
103689936	12.46	18.71	14.48	9.55	18.49	16.92	Wbp11l1	0.0180487	0.558995	0.708075
103689937	0	0	0	0.09	0	0.01	LOC103689937	-3.51939	0.0609741	0.0256529
103689938	0.06	0.09	0.03	0.03	0.03	0	LOC103689938	1.551	0.226087	0.157092
103689940	0	0	0	0.07	0.13	0	LOC103689940
103689941	2.1	4.27	4.64	3.09	2.89	0.79	LOC103689941	0.710114	2.44e-11	1.49e-12
103689942	1.7	2.09	1.87	1.66	1.44	0	LOC103689942	0.893186	0.0134898	0.00380881
103689943	4.19	0	0	0	0	0	LOC103689943	9.93315	2.03e-81	1.55e-83
103689945	1.1	1.46	0.68	0	0	2.68	LOC103689945	0.247415	0.104162	0.0522673
103689946	1.11	0.66	1.36	0.66	0.53	0.64	LOC103689946	0.766289	0.0370744	0.0133731
103689947	0	1.37	0	1.85	0	4.08	LOC103689947	-2.11545	1.32e-17	5.17e-19
103689948	0.3	0.29	0.25	0.49	0.46	0.4	LOC103689948	-0.664854	0.000696542	0.000123755
103689949	0.57	0.54	0.38	0.36	0.25	0.42	LOC103689949	0.51508	0.0930274	0.0448646
103689950	33.89	26.65	38.88	38.1	41.95	42.28	NEWGENE_1306455	-0.302126	3.02e-52	3.68e-54
103689951	5.11	4.07	3.3	3.65	4.09	2.51	LOC103689951	0.278596	0.0214461	0.00667553
103689954	2.4	2.47	3.38	2.76	2.36	2.55	LOC103689954	0.103521	0.287668	0.225394
103689957	0.47	0.42	0.28	0.57	0.79	0.3	LOC103689957	-0.485907	0.0908739	0.0434626
103689958	0	0	0	0.06	0	0	LOC103689958
103689959	8.31	7.27	7.96	6.77	8.48	8.1	C1H10orf76	0.00818155	0.627742	0.882299
103689960	0	0	0	0	0	0.14	LOC103689960
103689962	0.1	0.08	0	0	0	0	LOC103689962
103689964	0	0	0	0	0	0	LOC103689964
103689965	1.37	0	0.31	0	0	0	LOC103689965	7.92974	3.41e-26	8.81e-28
103689966	1.95	3.51	3.2	3.41	2.86	4.37	LOC103689966	-0.300608	0.0682543	0.0298148
103689967	0.45	0.36	0.26	0.46	0.74	0.72	LOC103689967	-0.833608	0.0397091	0.014614
103689968	21.01	18.45	19.7	18.51	19.58	13.29	LOC103689968	0.226556	4.09e-07	3.91e-08
103689969	4.17	4.63	4.94	5.48	4.37	3.92	NEWGENE_1565481	0.00125369	0.654208	0.982175
103689971	0	0	0	0.39	0	0.49	LOC103689971	-6.09055	2.02e-08	1.65e-09
103689974	0.03	0	0.03	0	0	0	LOC103689974
103689975	1.73	0.99	1.19	0.95	1.09	1.39	LOC103689975	0.212718	0.286489	0.223848
103689976	0.05	0	0	0	0.05	0	LOC103689976	-0.0339636	0.654208	0.986718
103689977	1.4	3.83	3.71	3.17	0	4.09	LOC103689977	0.299101	0.118598	0.0623368
103689978	0.12	0.03	0	0.1	0.11	0.15	LOC103689978	-1.2219	0.110363	0.0564647
103689980	0	0	0	0	0	0	LOC103689980
103689982	46.33	14.67	15.58	14.01	40.26	0	Mboat7l1	0.510121	6.86e-29	1.57e-30
103689983	34.18	31.45	24.39	34.71	23.04	31.84	LOC103689983	0.00995079	0.608879	0.837073
103689984	11.7	14.09	8.78	9.32	12.1	12.35	Tbc1d12	0.0350844	0.432369	0.438275
103689985	0.02	0.04	0.02	0.02	0	0.02	LOC103689985	0.966036	0.424978	0.425842
103689986	22.04	16.49	5.93	13.2	15.83	17.19	LOC103689986	-0.0474262	0.468164	0.503463
103689987	11.41	10.92	7.21	5.47	9.39	9.59	NEWGENE_1305281	0.318089	5.84e-05	8.21e-06
103689988	0	0	0	0	0	0	LOC103689988
103689991	0.17	0.27	0.15	0.13	0.05	0.15	NEWGENE_2319083	0.875334	0.0546449	0.0221103
103689992	130.02	120.71	123.24	108.6	102.64	86.73	LOC103689992	0.330607	1.44e-21	4.53e-23
103689994	0	0.74	0.52	0.3	0.37	1.15	LOC103689994	-0.547223	0.0743298	0.0332665
103689995	1.27	0.99	1.46	1.26	0.81	0.86	LOC103689995	0.333191	0.0585129	0.0242673
103689996	0.19	0.76	0.2	0	0.2	0	LOC103689996	2.551	1.95e-07	1.79e-08
103689997	0	0.03	0.01	0	0	0	NEWGENE_1311658
103689998	0	0	0	0	0	0	NEWGENE_69363
103689999	39.02	42.27	40.39	48.31	35.97	39.61	LOC103689999	-0.0232362	0.464028	0.494761
103690002	6.25	4.83	11.49	2.46	0	8.61	LOC103690002	1.0027	6.98e-07	6.88e-08
103690005	74.53	73.27	67.44	75.36	71.11	70.42	LOC103690005	-0.0093734	0.596522	0.802829
103690006	11.63	10.6	11.31	12.12	11.09	10.58	LOC103690006	-0.00956146	0.605043	0.829103
103690007	1.7	1.39	1.63	2.04	2.2	2.36	LOC103690007	-0.390828	0.0148868	0.00428397
103690008	0.03	0	0.09	0.07	0.05	0.03	LOC103690008	-0.350937	0.507978	0.590893
103690010	0.53	0.43	0.15	0.76	0	0.22	Fibcd1l1	0.210478	0.378033	0.350552
103690013	13.13	11.91	12.1	12.67	11.27	11.87	LOC103690013	0.0537538	0.509647	0.594154
103690014	0.96	0.55	0.72	0.43	0.26	0.58	LOC103690014	0.814131	0.00494788	0.00116877
103690015	0.86	0	0	0	0	0	LOC103690015	3.57721	0.0514429	0.0204467
103690016	7.33	6.27	5.57	4.4	6.09	2.12	LOC103690016	0.612446	7.87e-20	2.73e-21
103690017	0.02	0	0.02	0	0	0	LOC103690017
103690018	3	3.77	3.01	2.1	2.79	3.35	LOC103690018	0.243193	0.0541343	0.0218465
103690019	0.17	0.07	0.16	0.18	0.13	0.11	LOC103690019	-0.0525272	0.638258	0.913322
103690020	0	0.07	0.16	0	0.11	0.16	LOC103690020	-0.224277	0.567589	0.729124
103690021	0.09	0.21	0.11	0.24	0.17	0.23	NEWGENE_1589866	-0.63522	0.270123	0.204229
103690023	0.66	0.55	0.32	0.67	0.63	0.7	LOC103690023	-0.345908	0.367182	0.335175
103690024	0.27	0.16	0.06	0.12	0.28	0.22	LOC103690024	-0.324101	0.41186	0.40396
103690025	2.55	2.25	1.91	2.55	2.17	2.26	NEWGENE_1305243	-0.0525145	0.524022	0.622645
103690026	0.17	0.74	0	0	0	0	LOC103690026	4.60411	0.0017836	0.000364465
103690027	0	0.02	0.02	0.02	0.07	0.05	Aspnl1	-2.02189	0.116211	0.0606001
103690028	0.23	0.44	0.57	0.53	0.4	0.5	LOC103690028	-0.219705	0.420145	0.416318
103690030	2.41	0.91	2.26	0.5	0.6	0.59	LOC103690030	1.7392	2.58e-09	1.91e-10
103690031	5.1	4.23	6.44	4.94	5.17	2.76	LOC103690031	0.296604	0.0087795	0.0022759
103690032	0.92	0.54	0.4	0.85	0.69	0.84	LOC103690032	-0.347012	0.385708	0.362185
103690033	0	0.16	0.5	0.22	0.22	0.31	LOC103690033	-0.208107	0.529348	0.637328
103690035	0.22	0.16	0.22	0.14	0.13	0.14	LOC103690035	0.557624	0.2207	0.151339
103690038	1.68	1.49	2.47	0.7	0	0.94	LOC103690038	1.77382	5.07e-39	8.83e-41
103690039	1.2	2.33	0.73	1.85	2.19	0.95	LOC103690039	-0.216963	0.3582	0.321966
103690040	0	0	0	0	0	0	LOC103690040
103690041	0	0.09	0	0	0	0	LOC103690041
103690042	0	0	0	0	0.1	0	LOC103690042
103690044	0.05	0.09	0.14	0.05	0.05	0.23	LOC103690044	-0.186285	0.586207	0.777684
103690045	4.65	4.53	4.24	3.76	4.79	5.63	NEWGENE_1310139	-0.0762203	0.135819	0.0752537
103690046	1.7	0	4.31	1.25	1.53	1.66	LOC103690046	0.422131	0.299342	0.23995
103690047	1.11	1.82	1.5	1.46	1.38	1.8	NEWGENE_1308624	-0.0674126	0.522516	0.618709
103690049	0	0	0.05	0	0.05	0	LOC103690049	-0.0339636	0.654208	0.986718
103690050	10.4	12.62	12.37	12.25	15.11	16.67	LOC103690050	-0.328637	1.17e-11	6.99e-13
103690051	2.6	4.15	2.52	3.07	1.92	3.04	NEWGENE_1304700	0.349816	0.00180674	0.000370516
103690052	0.02	0.02	0.02	0	0.07	0.02	LOC103690052	-0.507895	0.525665	0.626648
103690053	0	0	0	0	0	0	LOC103690053
103690054	16.87	20.18	17.06	19.44	17.7	17.55	LOC103690054	-0.0131559	0.635543	0.904434
103690057	2.43	3.29	3.03	2.59	1.91	1.23	LOC103690057	0.620765	6.83e-08	5.92e-09
103690058	0.42	0.27	0.2	0.34	0.4	0.27	LOC103690058	-0.175383	0.569418	0.732529
103690059	0.12	0.3	0.28	0.15	0.2	0.25	LOC103690059	0.222267	0.297624	0.238041
103690060	0	0	0	0	0	0	LOC103690060
103690061	0.22	0.34	0.28	0.41	0.46	0.39	LOC103690061	-0.585059	0.155696	0.0916099
103690062	0	0	0	0.58	0	0.28	LOC103690062	-3.50124	0.063109	0.0269011
103690064	8.31	9.01	10.22	11.34	10.48	9.53	LOC103690064	-0.185566	1.08e-07	9.58e-09
103690067	12.24	16.33	15.76	18.46	16.88	12.15	LOC103690067	-0.101979	0.0924558	0.0444996
103690068	0.11	0.11	0.09	0.06	0.12	0.17	LOC103690068	-0.164424	0.612606	0.845334
103690070	0.13	0.17	0.09	0.05	0.17	0.29	LOC103690070	-0.338308	0.447591	0.464632
103690072	0	0	0	0	0	0	LOC103690072
103690073	0	0.15	0.15	0.29	0.35	0.12	LOC103690073	-1.37221	0.143629	0.0814616
103690074	3.3	3.18	4.77	2.49	3.4	2.55	LOC103690074	0.412204	0.0240509	0.00771124
103690077	0.03	0	0	0	0	0	LOC103690077
103690078	0	0.16	0	0	0.14	0	LOC103690078	0.223009	0.629003	0.885416
103690079	0	0.03	0	0	0	0	LOC103690079
103690081	0	0	0	0.12	0.04	0.06	LOC103690081	-4.2758	0.00784296	0.00199677
103690082	30.04	31.97	28.98	35.62	32.46	33.2	LOC103690082	-0.152879	0.00184887	0.00038096
103690084	0.08	0.15	0.21	0.21	0.15	0.22	LOC103690084	-0.416294	0.30296	0.244955
103690085	0.14	0.07	0.12	0.1	0.12	0.07	LOC103690085	0.177892	0.54406	0.668714
103690088	0	0	0	0	0	0	LOC103690088
103690089	15.98	13.17	13.53	13.41	14.7	16.64	LOC103690089	-0.0701975	0.219119	0.149827
103690092	1.23	1.03	1.3	1.3	1.5	1.38	LOC103690092	-0.209086	0.219985	0.150723
103690093	0.33	0.16	0.05	0.23	0.08	0.2	Tmc4b	0.110622	0.607896	0.834979
103690094	0	0	0.04	0.02	0	0	LOC103690094	0.966036	0.551325	0.69051
103690097	0.2	0	0.1	0	0	0.08	LOC103690097	1.84966	0.273829	0.208923
103690098	0.22	0.38	0.24	0.24	0.26	0.56	LOC103690098	-0.318634	0.200221	0.131516
103690099	0.69	0	0.35	0	0.38	0.23	LOC103690099	0.765486	0.302062	0.243631
103690101	0	0	0	0	0	0	LOC103690101
103690102	1.7	1.34	2.01	2.46	2.47	2.48	LOC103690102	-0.552679	4.34e-08	3.67e-09
103690105	1.51	2.2	2.3	0	0	0.44	LOC103690105	3.6886	3.69e-36	6.93e-38
103690106	2.06	1.78	1.68	2.31	1.28	1.26	LOC103690106	0.196494	0.323747	0.273177
103690108	51.83	11.93	9.2	27.77	28.19	44.06	LOC103690108	-0.455589	1.22e-29	2.74e-31
103690109	0.07	0	0.14	0.14	0.14	0.07	LOC103690109	-0.770929	0.443989	0.457094
103690110	1.53	1.59	1.9	1.74	1.42	1.63	Zfp78	0.0679837	0.544531	0.672833
103690112	6.4	6.45	7.74	7.65	7.33	6.59	LOC103690112	-0.0670038	0.510043	0.595022
103690114	5.33	5.11	5.88	6.5	5.64	5.25	LOC103690114	-0.0789176	0.354174	0.315298
103690116	0	0	0	0.03	0	0.02	LOC103690116
103690118	0	0	0	0.19	0	0	LOC103690118
103690119	0	0	0.51	0.44	0.24	0	LOC103690119	-0.42418	0.238655	0.170505
103690120	4.22	3.05	5.51	3.38	2.89	5.01	LOC103690120	0.166847	0.331315	0.282983
103690123	3.23	2.05	0.92	2.19	2.09	1.79	Hoxa2	-0.13046	0.370639	0.339929
103690125	0.32	0.41	0.49	0.48	0.31	0.86	NEWGENE_1590969	-0.444771	0.182153	0.115294
103690128	0.09	0.14	0.06	0.13	0.09	0.24	LOC103690128	-0.690987	0.257025	0.190271
103690129	0.48	0.49	0.35	0.44	0.81	0.39	LOC103690129	-0.326118	0.279163	0.214738
103690130	2.9	2.5	2.8	3.36	2.46	2.61	Hoxa3	-0.205269	0.0798507	0.0364127
103690131	0.01	0.04	0.01	0.01	0	0	LOC103690131	2.21874	0.0438287	0.0166612
103690132	0	0.27	0.11	0.12	0.04	0.14	Hoxa1	0.359585	0.538328	0.6558
103690133	0	0.08	0	0.09	0	0	LOC103690133	-0.0339636	0.654208	0.986718
103690137	0.03	0.09	0.09	0.07	0.06	0.12	LOC103690137	-0.22922	0.559169	0.708487
103690139	3.87	3.66	4.53	4.29	3.8	3.62	LOC103690139	-0.06252	0.506184	0.586981
103690141	0.06	0.11	0.15	0.1	0.1	0.14	LOC103690141	-0.0862972	0.580657	0.762606
103690143	0	0	0	0.04	0	0	LOC103690143
103690147	1.92	1.9	1.5	1.56	1.93	1.89	LOC103690147	-0.0199083	0.613509	0.847578
103690149	15.51	14.97	16.43	17.49	16.29	15.79	LOC103690149	-0.0786514	0.0137622	0.00390103
103690152	0	0	0	0.13	0	0.16	LOC103690152	-5.09141	0.000146968	2.25e-05
103690154	3.57	3.22	3.36	2.98	2.89	3.37	LOC103690154	0.134044	0.146239	0.0836435
103690155	4.11	9.12	6.45	14.51	7.68	1.38	LOC103690155	-0.239898	0.193221	0.125221
103690156	5.79	4.51	5.64	5.14	5.66	5.47	LOC103690156	-0.031779	0.484311	0.532632
103690158	0.43	0.46	0.62	0.78	0.36	0.78	LOC103690158	-0.454619	0.0575083	0.0237038
103690160	6.52	6.08	6.48	7.28	7.27	5.9	LOC103690160	-0.103469	0.032657	0.0114109
103690162	5	6.57	6.58	7.65	8.76	7.99	Eid2b	-0.427983	6.67e-06	7.77e-07
103690163	5.33	5.11	5.88	6.5	5.64	5.25	LOC103690163	-0.0789176	0.354174	0.315298
103690164	1.63	2.84	1.64	2.12	1.62	1.39	LOC103690164	0.275487	0.111773	0.0574043
103690165	0.02	0	0	0	0	0.04	LOC103690165	-0.573234	0.562095	0.716078
103690166	0.26	0.28	0.19	0.34	0.1	0.21	LOC103690166	0.167114	0.539819	0.65895
103690167	0.06	0	0	0.06	0	0.12	NEWGENE_1585613	-1.61893	0.340258	0.296338
103690168	0	0	0.03	0.03	0	0	LOC103690168	0.441121	0.572304	0.739881
103690170	0.2	0.21	0.22	0.25	0.21	0.3	LOC103690170	-0.287216	0.446769	0.462863
103690172	0	0	0	0	0	0	LOC103690172
103690173	0	0.56	0	0	0	0	LOC103690173	6.44436	1.03e-10	6.73e-12
103690174	0.04	0.07	0.02	0.09	0.08	0.09	LOC103690174	-1.02883	0.143768	0.0815634
103690175	0	0	1.17	2.96	1.3	0	LOC103690175	-1.86555	4.38e-25	1.19e-26
103690178	3.65	4.19	3.85	4.62	3.81	3.22	LOC103690178	0.00904526	0.642883	0.926634
103690187	0	0.14	0	0	0	0	LOC103690187
103690189	0.18	0	0.06	0.24	0.22	0	LOC103690189	-0.883147	0.259356	0.192602
103690190	0.62	1	0.51	0.92	0.64	0.38	LOC103690190	0.152537	0.581495	0.764882
103690194	0.07	0.03	0	0	0.03	0	LOC103690194	1.551	0.354547	0.317068
103690198	0.02	0.08	0.02	0.03	0.04	0.04	LOC103690198	0.164508	0.612236	0.843998
103690203	4.94	4.38	4.47	3.9	4.21	4.05	Znf48	0.181496	0.0583475	0.02417
103690221	4.22	3.33	4.44	4.99	4.55	2.93	NEWGENE_1305560	-0.0895757	0.180586	0.113861
103690230	0	0.02	0.04	0	0	0	LOC103690230
103690234	2.4	2.06	2.47	2.57	2.86	1.86	LOC103690234	-0.071724	0.495047	0.559574
103690241	0.07	0	0	0	0	0	LOC103690241
103690254	0	0	0	0.37	0.29	0	Try5	-3.937	0.0229885	0.0072846
103690289	0	0	0	0	0	0	LOC103690289
103690296	0.35	0.06	0.2	0	0.03	0.23	LOC103690296	1.21396	0.0803035	0.0366844
103690306	0	0	0	0	0	0	LOC103690306
103690317	8.56	3.68	5.04	9.63	7.74	7.98	LOC103690317	-0.44988	1.35e-07	1.21e-08
103690326	0.14	0.04	0	0.08	0	0.06	LOC103690326	0.203866	0.590884	0.788454
103690342	0.28	0.23	0.17	0.21	0.07	0.92	Evx1	-0.841573	0.0492614	0.0193192
103690344	0.1	0.13	0.1	0	0.14	0	LOC103690344	1.1203	0.27449	0.209563
103690354	0	0	0	0	0	0	LOC103690354
103690381	0	0	0.07	0	0	0	LOC103690381
103690393	3.36	4.09	3.68	3.36	3.35	2.17	LOC103690393	0.2886	0.194456	0.126386
103690398	0.62	0.58	0.64	0.63	0.74	0.66	NEWGENE_1565505	-0.161971	0.424729	0.424038
103690404	1.86	1.42	1.15	1.4	0.94	1.01	NEWGENE_1310847	0.413155	0.0118211	0.00325951
103690486	0.51	0.37	0.45	0.67	0.57	0.58	LOC103690486	-0.445589	0.127067	0.0684824
103690502	3.81	3.49	4.39	4.76	4.39	3.53	LOC103690502	-0.114082	0.0746755	0.033488
103690504	0	0	0	0	0	0	LOC103690504
103690508	0.41	0.18	0.2	0.32	0.32	0.12	LOC103690508	0.00329607	0.65633	0.993194
103690541	0.67	0.36	0.18	0.52	0.92	0.27	LOC103690541	-0.436062	0.287648	0.225287
103690545	0.1	0.1	0	0	0	0	LOC103690545
103690550	0.32	0.3	0.16	0.34	0.33	0.16	LOC103690550	0.644821	0.424614	0.423888
103690566	0	0	0	0	0	0.17	LOC103690566
103690606	0.03	0.02	0	0.05	0.02	0	LOC103690606	-0.520662	0.565512	0.723789
103690612	0	0	0	0	0	0	LOC103690612
103690642	1.59	0.46	0.48	2.08	1.16	2.02	LOC103690642	-1.05808	0.00228451	0.000484563
103690754	0	0.02	0.02	0.02	0.02	0.02	LOC103690754	-0.618926	0.528534	0.634936
103690779	4.44	6.21	7.53	6.78	4.52	5.64	LOC103690779	0.102763	0.365437	0.332601
103690782	0	0	0	0	0	0	Ssx2
103690821	0	0	0	0	3.21	0	LOC103690821	-4.11633	0.0134741	0.00379964
103690827	1.01	1.08	1.16	1.41	1.21	0.66	Yy2	-0.00916016	0.65167	0.952706
103690834	0.06	0.03	0.08	0.08	0.08	0.03	LOC103690834	-0.159494	0.591621	0.791024
103690842	0.26	0.19	0.32	0.28	0.23	0.41	LOC103690842	-0.274808	0.480807	0.526799
103690850	0.04	0	0.04	0	0.04	0	CXHXorf65	0.951823	0.500422	0.576199
103690862	0	0	0	0	0	0	LOC103690862
103690864	0	0.03	0	0	0	0	LOC103690864
103690877	0.09	0	0.09	0	0	0	LOC103690877
103690878	0	0	0	0	0	0	LOC103690878
103690884	0.73	0.47	0.6	0.46	0.65	0.7	LOC103690884	-0.00672945	0.654208	0.966558
103690887	0	0	0	0	0	0.13	LOC103690887
103690888	0	0	0.09	0	0.38	0	LOC103690888	-2.03046	0.222901	0.153423
103690896	0.84	0.81	1.57	1.05	0.52	1.06	LOC103690896	0.287965	0.330476	0.281837
103690902	0	0.21	0	0	0	0	LOC103690902
103690904	0.24	0	0	0	0	0	LOC103690904
103690913	0	0	0	0	0	0	LOC103690913
103690914	0.5	0.57	0.4	0.79	0.8	0.67	LOC103690914	-0.75293	0.0262846	0.00859331
103690935	0	0	0	0	0	0	LOC103690935
103690937	21.82	21.12	21.2	23.02	20.84	22.19	LOC103690937	-0.0415067	0.195427	0.127291
103690962	4.21	4.03	5.83	6.27	4.75	5.67	LOC103690962	-0.246957	0.159835	0.0956684
103690980	0.94	0.96	0.34	0.99	0.37	0.58	LOC103690980	0.217689	0.520552	0.615029
103690996	36.63	2.54	127.92	44.13	78.03	57.35	LOC103690996	-0.120211	0.0974515	0.0477986
103691004	0.2	0.14	0.24	0.17	0.05	0.46	LOC103691004	-0.249542	0.532221	0.642837
103691005	2.59	3.4	2.73	5.59	2.69	2.72	LOC103691005	-0.503783	1.48e-06	1.54e-07
103691013	0	0.1	0	0	0	0	LOC103691013
103691020	0	0	0	0	0	0	LOC103691020
103691033	6.75	6.59	7.19	7.7	7.21	7.6	LOC103691033	-0.132462	0.110214	0.0563349
103691034	110.22	107.79	124.69	119.9	131.91	120.57	Peg3	-0.120712	1.04e-36	1.91e-38
[truncated: 18,354 more rows]
