# Supplementary material for: Expression profiling of spinal cord dorsal horn in a rat model of complex regional pain syndrome type-I uncovers potential mechanisms mediating pain and neuroinflammation responses
Source: J Neuroinflammation. 2020 May 23;17:162. doi: 10.1186/s12974-020-01834-0 (PMC7245895; doi:10.1186/s12974-020-01834-0)
Supplement: Supplementary file 2 — Additional file 2: Suppl. Table 2. DEGs. [file 12974_2020_1834_MOESM2_ESM.xlsx]

## Sheet: DEGs
Gene ID	Other Gene ID	SCDHsham FPKM	SCDHmodel FPKM	log2(SCDHmodel/SCDHsham)	Qvalue(SCDHsham-vs-SCDHmodel)	Pvalue(SCDHsham-vs-SCDHmodel)
29304	Rps6	20.393	0.04	-8.97933	3.55799e-136	1.41764e-138
102549712	LOC102549712	0.813	0	-8.42774	3.35359e-34	6.681e-36
100910581	LOC100910581	3.103	0	-8.06827	9.43066e-28	2.26219e-29
100910446	LOC100910446	1.363	0	-7.92587	1.52105e-25	4.09389e-27
29257	Rpl9	3.66	0	-7.90888	2.72964e-25	7.41339e-27
108348066	Triap1	2.356	0	-7.88609	5.88162e-25	1.63086e-26
309110	Pddc1	2.006	0	-7.65103	1.02297e-21	3.21081e-23
108348131	Slc40a1	0.503	0	-7.24225	5.10603e-17	2.07596e-18
688583	LOC688583	1.01	0	-7.23912	5.49513e-17	2.23862e-18
102550456	LOC102550456	0.623	0	-7.17331	2.5257e-16	1.06384e-17
294053	Ccnj	0.376	0	-7.06871	2.52227e-15	1.13008e-16
108348099	Snip1	0.59	0	-7.05478	3.37695e-15	1.53223e-16
108348298	LOC108348298	0.663	0	-6.96067	2.36568e-14	1.12724e-15
108349606	LOC108349606	1.713	0	-6.94542	3.21039e-14	1.5428e-15
25575	Scgb1a1	4.016	0.05	-6.31937	9.2982e-19	3.41745e-20
57809	Rpl35a	2.78	0	-6.31789	1.08934e-09	7.73288e-11
100360679	LOC100360679	95.873	1.366	-6.1465	0	0
103689971	LOC103689971	0.293	0	-6.09055	2.01649e-08	1.64625e-09
24691	Prss1	0.886	0	-5.98816	6.66382e-08	5.75457e-09
24773	Sftpa1	0.373	0	-5.78885	5.51634e-07	5.36472e-08
102557105	LOC102557105	0.28	0	-5.68645	1.47131e-06	1.53257e-07
103694586	LOC103694586	1.173	0	-5.59712	3.28087e-06	3.64156e-07
102550892	LOC102550892	0.086	0	-5.58178	3.75902e-06	4.20589e-07
100909622	Znf442	0.11	0	-5.57498	3.99371e-06	4.48147e-07
100911886	LOC100911886	0.18	0	-5.47092	9.48715e-06	1.14713e-06
100909485	LOC100909485	0.316	0	-5.41939	1.43426e-05	1.78904e-06
100911725	LOC100911725	0.15	0	-5.39363	1.75025e-05	2.22303e-06
498988	RGD1559962	0.373	0	-5.38234	1.90464e-05	2.44236e-06
100361854	LOC100361854	1.17	0	-5.36953	2.10448e-05	2.71541e-06
102554637	LOC102554637	0.87	0	-5.24264	5.33654e-05	7.43765e-06
499660	Sprr1a	0.506	0	-5.20389	7.01646e-05	9.96727e-06
619345	Surf2	0.34	0	-5.17883	8.30617e-05	1.2002e-05
103690152	LOC103690152	0.096	0	-5.09141	0.000146968	2.24551e-05
690209	Nek2l1	0.216	0	-5.05544	0.000184092	2.87859e-05
50683	Sftpc	1.86	0.053	-5.01124	4.12754e-15	1.88287e-16
100911854	LOC100911854	0.126	0	-4.97225	0.000305034	5.01031e-05
24291	Ctrb1	2.586	0.083	-4.92473	5.28337e-21	1.71415e-22
304507	Oas1i	0.19	0	-4.91073	0.000438315	7.41693e-05
102552659	LOC102552659	0.12	0	-4.84338	0.000639371	0.00011209
100911564	LOC100911564	0.34	0	-4.84132	0.000646725	0.000113484
683849	LOC683849	0.396	0	-4.76623	0.000946611	0.000176268
303384	Mmp28	0.276	0.016	-4.082	6.95231e-05	9.86484e-06
100365995	LOC100365995	0.883	0.053	-4.05722	0.000388589	6.51546e-05
499322	Fam111a	3.546	0.213	-4.01981	2.96052e-107	1.51661e-109
368066	Inmt	0.32	0.02	-3.94085	0.000793313	0.000143906
100909409	LOC100909409	0.383	0.03	-3.63783	0.000506402	8.65552e-05
500286	Ssuh2	0.24	0.03	-2.90843	0.000295396	4.84e-05
100911313	LOC100911313	1.346	0.19	-2.7866	1.30324e-16	5.40454e-18
100911492	LOC100911492	0.216	0.036	-2.6542	1.80549e-05	2.30054e-06
365367	Cd19	0.193	0.036	-2.55753	0.000594558	0.00010346
100360841	LOC100360841	2.03	0.336	-2.5478	5.49151e-05	7.68936e-06
113907	Sbk1	2.206	0.383	-2.50626	6.51734e-59	6.67738e-61
690435	LOC690435	0.73	0.133	-2.4371	3.48286e-05	4.6644e-06
103694857	LOC103694857	1.046	0.206	-2.40186	0.000183303	2.86178e-05
100912034	LOC100912034	1.743	0.34	-2.3557	9.4218e-20	3.27901e-21
308492	Wdr62	0.313	0.063	-2.30339	5.93281e-09	4.583e-10
294213	RT1-M1-4	0.963	0.206	-2.25028	3.59189e-10	2.43879e-11
498392	Cytl1	0.906	0.21	-2.14944	1.55394e-09	1.12584e-10
103689947	LOC103689947	1.976	0.456	-2.11545	1.31738e-17	5.17396e-19
502596	Lrit3	0.263	0.06	-2.11422	0.000453152	7.68272e-05
103691556	LOC103691556	1.13	0.276	-2.02289	3.06073e-31	6.54556e-33
108348055	LOC108348055	1.27	0.32	-2.00365	9.45488e-19	3.48273e-20
361619	Hbb-b1	1.236	0.373	-1.99855	0.000232159	3.72837e-05
108348142	LOC108348142	0.76	0.193	-1.98104	0.000536637	9.20722e-05
108348050	LOC108348050	0.286	0.073	-1.97416	0.000414885	7.00022e-05
100910447	LOC100910447	2.163	0.57	-1.95931	0.000739882	0.000131997
103692939	LOC103692939	0.966	0.256	-1.91781	0.000800206	0.000145557
100911956	LOC100911956	8.01	2.14	-1.89733	8.01642e-40	1.32977e-41
108348140	LOC108348140	1.823	0.486	-1.88332	5.11224e-18	1.95793e-19
103690175	LOC103690175	1.42	0.39	-1.86555	4.38431e-25	1.1943e-26
287382	Mfap4	2.453	0.703	-1.81399	4.12869e-16	1.76925e-17
108348293	LOC108348293	2.236	0.62	-1.79326	6.86464e-09	5.33631e-10
100911674	LOC100911674	6.69	1.98	-1.7511	2.33541e-92	1.46224e-94
685183	LOC685183	1.163	0.353	-1.72175	3.1678e-05	4.20639e-06
100911168	LOC100911168	1.25	0.406	-1.62559	5.66982e-10	3.93724e-11
102553659	LOC102553659	1.993	0.66	-1.6033	1.75652e-05	2.23243e-06
100910717	LOC100910717	1.636	0.54	-1.58504	3.80912e-38	6.72124e-40
25146	Cyp17a1	0.46	0.153	-1.57548	0.00077294	0.000138789
100362149	LOC100362149	94.23	32.186	-1.54592	6.96382e-152	2.49153e-154
365224	Zfp74	3.886	1.753	-1.46367	3.13311e-46	4.33102e-48
108348070	LOC108348070	0.896	0.34	-1.40324	1.21687e-06	1.24972e-07
103689931	LOC103689931	10.43	4.056	-1.38136	1.62522e-52	1.95586e-54
679730	LOC679730	3.596	1.37	-1.35455	5.63266e-17	2.29923e-18
108348106	LOC108348106	3.34	1.33	-1.34902	3.81396e-09	2.87489e-10
501297	LOC501297	8.393	3.323	-1.29461	8.70961e-55	1.00566e-56
24440	Hbb	11.533	4.763	-1.29334	6.48158e-18	2.49818e-19
83584	Casp6	1.423	0.576	-1.28079	3.24508e-06	3.59655e-07
24303	Cyp2d3	1.013	0.416	-1.26895	0.000110627	1.63719e-05
499402	RGD1562652	1.563	0.646	-1.25865	1.75105e-06	1.8453e-07
25626	Krt8	0.973	0.41	-1.24342	0.000139598	2.12383e-05
108348080	LOC108348080	8.78	3.83	-1.20773	9.60553e-23	2.88994e-24
103694079	LOC103694079	9.78	4.273	-1.20217	2.0451e-93	1.19733e-95
60327	F13a1	0.583	0.253	-1.19997	3.05308e-05	4.03916e-06
100359687	LOC100359687	5.386	2.35	-1.19492	3.26801e-13	1.70602e-14
100910838	LOC100910838	0.893	0.4	-1.14598	6.13219e-06	7.09555e-07
501346	LOC501346	4.65	2.116	-1.13142	7.84849e-25	2.189e-26
691320	LOC691320	0.83	0.376	-1.12833	0.00043069	7.28089e-05
100912262	LOC100912262	0.423	0.193	-1.11429	0.00023192	3.72264e-05
501317	LOC501317	7.48	3.496	-1.111	1.69079e-15	7.49293e-17
81633	Acta2	9.113	4.293	-1.10702	4.62248e-26	1.20655e-27
360504	Hba2	6.77	3.196	-1.09806	1.77728e-07	1.62294e-08
100910944	LOC100910944	8.803	4.103	-1.09049	4.14996e-07	3.97853e-08
500502	Eqtn	1.886	0.92	-1.08844	4.47938e-36	8.45029e-38
313450	Rnf113a1	4.57	2.143	-1.08139	1.90223e-10	1.26836e-11
103693780	LOC103693780	10.66	5.06	-1.0753	2.24972e-79	1.75616e-81
25481	Mmp11	1.04	0.5	-1.06144	5.28867e-05	7.36664e-06
361221	Nol8	1.57	0.736	-1.05609	2.6377e-13	1.35981e-14
24914	Lox	0.61	0.316	-1.05229	1.43459e-05	1.79061e-06
24484	Igfbp3	2.816	1.356	-1.04902	7.55556e-13	4.061e-14
444983	Apold1	7.67	3.76	-1.03821	1.04737e-40	1.68628e-42
501349	LOC501349	2.156	1.07	-1.00663	9.53363e-09	7.5041e-10
100911796	LOC100911796	1.213	2.416	1.00133	2.78115e-07	2.60051e-08
103690002	LOC103690002	3.69	7.523	1.0027	6.97852e-07	6.87752e-08
364018	Ncf2	0.65	1.27	1.005	2.48493e-05	3.24508e-06
114705	Rgs14	0.503	1.003	1.0076	1.51703e-05	1.90338e-06
687679	LOC687679	3.323	6.56	1.01106	5.17637e-05	7.18496e-06
50654	Ctss	132.583	267.536	1.01388	0	0
306760	Dok3	1.893	3.823	1.01404	9.64178e-11	6.26426e-12
24994	RT1-S2	2.486	4.296	1.01423	8.56343e-38	1.52496e-39
684993	Ppp1r35	3.383	6.92	1.03188	8.69279e-12	5.12614e-13
60422	Slc18a3	4.71	9.63	1.03576	4.56624e-50	5.90365e-52
499264	Apobr	0.41	0.803	1.03704	4.81728e-06	5.4683e-07
100911545	LOC100911545	1.416	2.913	1.04004	3.44842e-26	8.94491e-28
296953	Irf5	5.116	10.756	1.04591	7.01161e-44	1.04906e-45
299266	Asb2	1.123	2.263	1.04723	5.14019e-12	2.98012e-13
64171	Card9	1.936	4.106	1.05043	5.70386e-14	2.78746e-15
25370	Adora3	0.783	1.616	1.05111	7.95634e-06	9.4974e-07
306071	Lcp1	11.67	24.216	1.0516	2.78033e-157	9.26929e-160
364396	Arl11	1.496	3.133	1.05432	3.22129e-09	2.40196e-10
362456	Arhgdib	12.593	26.21	1.0557	1.26143e-55	1.37446e-57
29624	Alox5ap	1.45	3.016	1.05623	7.20751e-06	8.47459e-07
315532	Fli1	2.8	5.553	1.0563	1.56504e-28	3.61417e-30
100912426	LOC100912426	0.523	1.073	1.05649	0.000379448	6.34676e-05
406864	Clic1	9.08	18.436	1.05743	1.54942e-40	2.53239e-42
360777	RGD1563400	1.016	2.12	1.05918	3.62041e-17	1.4484e-18
294273	RT1-DMb	9.676	20.133	1.05982	6.0156e-49	7.87536e-51
83517	Fcna	0.883	1.846	1.0618	5.05371e-05	6.99561e-06
100909441	LOC100909441	3.266	6.84	1.06183	6.12888e-20	2.10808e-21
311785	Psd4	0.893	1.863	1.06307	4.55404e-17	1.84043e-18
296269	Angpt4	0.33	0.68	1.06557	0.000988766	0.000185162
690976	Cnn2	1.926	4.063	1.07356	5.96686e-08	5.1236e-09
156767	Tnfrsf1b	0.92	1.93	1.07422	2.98804e-11	1.82956e-12
498894	RGD1560813	2.933	6.183	1.07573	3.97142e-08	3.34557e-09
316580	Sp140	1.16	2.44	1.07588	1.98627e-14	9.41612e-16
498365	Tmem156	0.503	1.07	1.07851	0.000558846	9.65188e-05
171078	Mlxipl	3.683	7.783	1.07861	5.87138e-48	7.78203e-50
85240	Plcb2	0.52	1.11	1.0791	9.68327e-09	7.62977e-10
102553715	LOC102553715	1.093	2.346	1.08082	1.43501e-07	1.29288e-08
100911256	LOC100911256	0.146	0.316	1.08381	0.000184083	2.87695e-05
360509	Dock2	1.426	3.023	1.08627	1.64172e-37	2.95024e-39
102546590	LOC102546590	0.356	0.753	1.08666	5.15375e-06	5.90054e-07
108348108	LOC108348108	1.096	2.343	1.08677	2.95071e-10	1.98186e-11
171056	Cx3cr1	20.543	43.676	1.08825	2.31865e-110	1.13123e-112
304485	Hvcn1	1.14	2.313	1.08845	1.44803e-05	1.80975e-06
308436	Cxcl17	1.293	2.743	1.08889	9.32519e-05	1.36564e-05
304663	Lyl1	1.65	3.516	1.09157	1.38495e-10	9.11061e-12
317578	Sash3	1.346	2.873	1.09271	5.98064e-15	2.75251e-16
303476	Abi3	3.703	7.956	1.10504	4.61711e-25	1.26146e-26
84352	Col1a2	0.21	0.453	1.10556	0.000105506	1.55283e-05
89783	Laptm5	12.796	27.66	1.10999	4.99067e-120	2.11022e-122
414788	RT1-T24-3	3.98	9.036	1.11001	1.41354e-27	3.44821e-29
498605	Lrrc25	0.65	1.426	1.11089	2.67216e-10	1.7926e-11
114097	Ltc4s	1.513	3.053	1.11109	1.35137e-05	1.67575e-06
102550530	LOC102550530	8.95	19.666	1.11786	2.75453e-52	3.33733e-54
360900	Traf3ip3	0.57	1.3	1.11984	6.87675e-06	8.04095e-07
100360801	Ddx60	0.26	0.57	1.12131	4.21508e-08	3.55769e-09
292763	Map4k1	0.856	1.92	1.12266	3.57246e-11	2.21935e-12
155012	Cfh	10.89	23.64	1.12271	2.03304e-206	4.79413e-209
311742	Cdca7	0.563	1.233	1.12276	1.44837e-06	1.50396e-07
117058	Pou2f2	1.77	3.963	1.12301	1.80718e-17	7.14173e-19
367901	Btk	0.98	2.153	1.12866	2.94149e-09	2.18375e-10
25752	Cd6	0.85	1.816	1.13304	1.66273e-11	1.00298e-12
25425	Ctsh	37.5	82.44	1.13576	1.39068e-238	2.82704e-241
114099	Cysltr1	0.603	1.46	1.14521	6.74729e-13	3.61011e-14
305501	Ikzf1	1.886	4.323	1.14841	7.22489e-23	2.15019e-24
64025	Cd244	1.183	2.376	1.1491	2.49025e-09	1.83863e-10
294270	RT1-Db1	0.85	1.896	1.15158	1.00574e-05	1.22099e-06
294706	Cd180	2.776	6.103	1.15284	8.85219e-36	1.67715e-37
317227	Tlr13	1.026	2.28	1.15291	5.19266e-20	1.77339e-21
24886	Tbxas1	1.446	3.22	1.15795	1.9699e-13	1.00433e-14
100911693	LOC100911693	0.796	1.813	1.1592	3.10531e-08	2.5907e-09
113940	Gmfg	2.526	5.48	1.16129	6.94234e-08	6.01767e-09
685275	LOC685275	0.403	0.883	1.16299	0.000855906	0.000157707
500973	Slc37a2	1.09	2.42	1.16608	2.30245e-17	9.15515e-19
29337	Plcg2	0.733	1.653	1.16724	3.12079e-16	1.32211e-17
100362965	LOC100362965	5.316	12.043	1.17286	7.79024e-07	7.77883e-08
292306	Rnaset2	32.783	73.93	1.17421	1.20964e-152	4.22951e-155
499223	Trim30	0.973	2.196	1.17438	1.26513e-18	4.71157e-20
59086	Tgfb1	3.726	8.426	1.17926	1.16493e-27	2.83228e-29
685025	LOC685025	0.163	0.37	1.18435	0.000406103	6.82892e-05
24251	Cd53	7.996	18.223	1.19165	1.32053e-69	1.17042e-71
100360518	Hsh2d	0.493	1.1	1.19231	4.47387e-06	5.05666e-07
117539	Il10ra	1.803	4.08	1.19881	4.55337e-32	9.51549e-34
114553	Ncf1	6.703	15.46	1.20578	3.08428e-99	1.68033e-101
690369	Il15ra	0.516	1.213	1.20763	2.80435e-06	3.07844e-07
309684	Itgb2	3.903	9.05	1.21298	1.82242e-66	1.71899e-68
290644	Ifi30	9.196	21.486	1.22154	3.83077e-66	3.64449e-68
25059	Hk2	3.086	7.36	1.22426	1.2396e-84	8.87013e-87
497083	Xkr5	0.38	0.9	1.2259	3.07308e-05	4.07061e-06
310190	Fam105a	4.066	9.536	1.22823	4.45934e-35	8.66118e-37
290326	Pbk	0.48	1.076	1.23232	3.53964e-05	4.74907e-06
500561	Themis2	0.59	1.393	1.23437	1.31911e-10	8.66679e-12
364206	Plek	4.413	10.593	1.23527	7.92e-41	1.26869e-42
29143	Grn	18.73	44.24	1.23959	1.03252e-230	2.18292e-233
24575	Mx1	2.136	4.99	1.24104	3.26872e-39	5.58165e-41
317468	Tlr7	1.866	4.443	1.2437	4.01159e-45	5.70848e-47
305341	Rhoh	0.36	0.85	1.25292	0.000698815	0.000124216
83509	Slc7a7	0.763	1.796	1.25292	4.35816e-10	2.99097e-11
245953	Tmem37	0.703	1.57	1.25554	0.000381113	6.37771e-05
314618	Arhgap45	2.256	5.383	1.25861	2.65386e-55	2.93482e-57
24252	Cebpa	2.65	6.403	1.27174	7.07725e-43	1.08766e-44
54227	Arpc1b	12.303	29.716	1.27259	1.14027e-112	5.37777e-115
290403	RGD1304929	0.443	1.073	1.27416	6.4889e-09	5.02839e-10
287818	Cd300lf	2.186	5.313	1.27501	5.43679e-25	1.49868e-26
79129	Cyba	7.276	17.72	1.28668	5.93184e-31	1.29268e-32
294274	RT1-DMa	3.583	8.806	1.28787	7.96405e-25	2.22771e-26
498582	Wdfy4	0.383	0.933	1.29124	1.5627e-24	4.3839e-26
298518	Csf3r	2.1	5.936	1.29534	2.24692e-62	2.22901e-64
66021	Cybb	1.363	3.34	1.29619	5.34322e-15	2.45046e-16
679975	Gpr183	1.84	4.53	1.29928	4.02277e-18	1.53741e-19
310553	Tlr2	2.946	7.253	1.30059	4.0348e-51	5.05252e-53
116996	Il16	1.306	3.333	1.3009	2.3155e-31	4.91418e-33
102554393	Adamts13	0.733	1.813	1.30414	7.2944e-22	2.26578e-23
171411	Tmem176b	51.643	127.3	1.30879	0	0
309186	Fermt3	2.94	7.36	1.30963	9.84809e-49	1.29728e-50
498547	Epsti1	1.963	4.85	1.31062	3.47473e-20	1.16691e-21
690492	Cd33	4.99	12.423	1.32051	6.29955e-55	7.22261e-57
362046	Dapp1	1.63	4.076	1.32221	2.43653e-33	4.99274e-35
307645	Adgrg5	0.286	0.64	1.32593	4.79418e-05	6.61938e-06
304807	Rabif	1.73	4.34	1.32757	4.26184e-21	1.36886e-22
117264	P2ry6	2.826	7.12	1.33025	8.50521e-37	1.55608e-38
191568	Naip6	0.443	1.09	1.33384	6.07146e-17	2.48822e-18
498840	Tmem173	1.876	4.743	1.33876	2.6324e-26	6.7426e-28
54289	Rgs1	0.31	0.82	1.34455	0.000974681	0.000182208
680844	Treml2	0.29	0.773	1.34937	0.000333841	5.55135e-05
102550582	LOC102550582	0.12	0.31	1.34968	1.03398e-05	1.25948e-06
24230	Tspo	4.966	12.696	1.35103	3.56235e-29	8.05281e-31
287974	Klhl6	1.69	4.273	1.3539	2.50411e-31	5.33483e-33
246240	Ripk3	0.66	1.683	1.35411	8.72383e-10	6.14314e-11
310663	Tnfaip8l2	4.86	12.663	1.35569	3.21652e-40	5.30943e-42
29427	Aif1	20.493	53.47	1.35652	6.53459e-99	3.6132e-101
298947	Pik3cg	1.303	3.376	1.3577	1.77038e-65	1.72748e-67
89788	Gna15	2.503	6.47	1.35934	6.81648e-35	1.3358e-36
25424	Ctse	0.696	1.793	1.35938	6.04107e-11	3.83154e-12
499588	Gpr160	0.903	2.286	1.36239	3.71398e-11	2.31546e-12
294282	Rps18	84.38	213.84	1.36669	0	0
307403	Csf1r	29.056	75.113	1.36971	0	0
363614	Natd1	3.353	8.796	1.38843	5.53645e-86	3.7816e-88
494194	Klra1	1.603	4.186	1.38875	5.0747e-24	1.45663e-25
299783	Glipr1	1.536	4.02	1.39092	1.61406e-12	8.89846e-14
89829	Socs3	0.616	1.613	1.39372	2.97433e-12	1.68331e-13
365042	Rab32	2.09	5.546	1.40389	2.12202e-33	4.33101e-35
297077	Tmem176a	38.636	102.313	1.40499	3.3622e-286	5.74128e-289
64357	Cd200r1	0.26	0.613	1.40794	6.66274e-05	9.42686e-06
300870	Fam46a	1.62	4.51	1.40996	8.13143e-70	7.14095e-72
300250	Krt1	0.773	2.076	1.41014	4.04375e-15	1.83807e-16
56823	Haao	0.19	0.53	1.41082	0.000887904	0.000164253
680910	LOC680910	1.906	5.15	1.41292	3.43741e-31	7.37905e-33
287362	Nlrp3	1.43	3.976	1.41299	4.31571e-56	4.66734e-58
25291	Anxa3	24.486	65.92	1.41963	0	0
338477	Sla	1.533	4.09	1.42078	7.1395e-20	2.4731e-21
315348	Nckap1l	4.45	11.953	1.4271	1.09479e-169	3.20478e-172
25732	Acp5	0.42	1.25	1.42998	9.48862e-06	1.14808e-06
309653	Fgd2	2.723	7.333	1.43653	3.1663e-57	3.32129e-59
501736	Cd300a	1.416	3.826	1.44239	1.00808e-17	3.9264e-19
79113	Fgr	0.866	2.39	1.44936	2.52889e-18	9.56197e-20
154516	Ugt1a7c	1.456	3.986	1.45677	6.64126e-28	1.57148e-29
314654	Myo1f	1.82	5.003	1.45698	6.52506e-59	6.73835e-61
56822	Cd86	1.773	4.84	1.45789	2.80083e-15	1.26399e-16
114125	Dll3	0.243	0.66	1.4608	9.25595e-05	1.35324e-05
338457	Tlr9	0.33	0.92	1.48205	3.52736e-10	2.39211e-11
500317	Lpar5	0.57	1.58	1.48427	6.1736e-12	3.59934e-13
498282	Arhgap30	0.843	2.356	1.4847	1.04006e-27	2.52023e-29
361689	Unc93b1	4.736	13.26	1.48687	2.89142e-94	1.64579e-96
683463	Lilrb3a	0.26	0.74	1.48852	1.01997e-06	1.03258e-07
690955	Lilrb3b	0.26	0.74	1.48852	1.01997e-06	1.03258e-07
171084	Nat8b	0.47	1.31	1.48887	0.000211313	3.35234e-05
314596	Rasal3	0.78	2.153	1.48942	6.97517e-28	1.65616e-29
311047	Cytip	0.206	0.573	1.4896	0.000789763	0.000143015
116596	Map3k8	0.66	1.863	1.49113	1.60399e-16	6.67786e-18
499337	Dock8	1.61	4.526	1.49134	6.29708e-108	3.17465e-110
294071	Hells	0.18	0.456	1.49193	0.000159586	2.46035e-05
362966	Nfam1	2.893	7.793	1.49201	3.91431e-79	3.08739e-81
360323	RT1-N2	2.22	6.356	1.4947	4.19448e-41	6.68498e-43
25734	Hck	1.643	4.65	1.49727	4.67068e-31	1.01025e-32
500906	Cyth4	4.683	13.18	1.50358	8.62334e-114	3.99683e-116
25389	Atf3	0.47	1.33	1.50372	9.92666e-09	7.82961e-10
64552	Mpeg1	16.606	47.803	1.52353	0	0
108349760	LOC108349760	0.113	0.333	1.52546	0.000129391	1.95171e-05
100910735	Oas1g	0.81	2.303	1.52591	5.12923e-13	2.70684e-14
25441	Fcer1g	23.286	67.203	1.53131	1.50943e-139	5.76866e-142
288077	Hcls1	2.44	7.093	1.5377	1.72588e-46	2.35768e-48
366126	Spi1	3.306	9.6	1.53939	1.69738e-44	2.42917e-46
29185	Cd37	5.473	15.476	1.55742	1.00076e-65	9.60231e-68
282817	Pycard	2.626	7.773	1.5655	4.28054e-15	1.95614e-16
289785	Myo1g	0.176	0.536	1.56938	2.08402e-06	2.23688e-07
288449	Katnal1	1.966	4.733	1.57225	1.3098e-55	1.43782e-57
305354	Tlr1	0.503	1.513	1.57551	9.39973e-14	4.66241e-15
252929	Ctsz	11.81	35.366	1.5841	1.93559e-164	5.98083e-167
291359	Ly86	3.686	11.03	1.59463	1.13524e-35	2.16931e-37
361537	Tyrobp	15.143	45.6	1.59973	2.07422e-84	1.5011e-86
361735	Ms4a6a	0.66	2.023	1.61357	2.15977e-18	8.14875e-20
317676	Lat2	4.693	15.426	1.61882	3.53255e-67	3.18843e-69
682787	Sumo4	1.616	5.08	1.62006	1.10874e-13	5.52655e-15
170929	Bcl2a1	1.38	4.26	1.629	7.92964e-11	5.10029e-12
289459	Slc10a6	0.603	1.876	1.629	6.30013e-08	5.41489e-09
102546968	LOC102546968	2.586	7.996	1.63082	9.29119e-19	3.40732e-20
301232	RGD1561662	0.153	0.48	1.63241	1.76851e-09	1.29021e-10
497931	Pik3r5	0.703	2.126	1.63268	8.28975e-26	2.19748e-27
315137	Apobec3b	0.2	0.65	1.63346	7.34391e-05	1.04802e-05
302811	Elf4	0.456	1.426	1.63537	4.39801e-19	1.58425e-20
102550241	LOC102550241	0.203	0.64	1.63928	2.6747e-13	1.38106e-14
366988	Bin2	5.286	16.493	1.64411	3.90144e-117	1.71311e-119
691123	Fam19a3	0.936	2.916	1.65076	2.17786e-46	2.99284e-48
24699	Ptprc	1.693	5.326	1.65126	1.42103e-92	8.55067e-95
304382	RGD1561143	0.463	1.426	1.65654	1.73838e-06	1.82913e-07
362792	Pld4	13.4	42.426	1.66233	0	0
298784	Nlrc4	0.546	1.69	1.67505	1.52156e-22	4.6644e-24
361597	Fes	1.536	4.946	1.68224	1.51266e-52	1.80811e-54
364674	Tifab	4.743	14.923	1.68895	7.12621e-106	3.70855e-108
688730	Gpr84	2.24	7.283	1.69825	7.62214e-42	1.18379e-43
310587	Hrnr	0.073	0.236	1.6991	1.20787e-10	7.90648e-12
308977	Il21r	0.503	1.773	1.71016	1.31289e-18	4.9108e-20
688292	Card14	0.573	1.88	1.71749	5.11043e-31	1.10952e-32
445269	C5ar2	1.423	5.22	1.718	7.37416e-57	7.79509e-59
500904	Ncf4	0.776	2.56	1.71894	1.11363e-15	4.90803e-17
116689	Ptpn6	2.683	8.856	1.72416	2.55962e-75	2.14377e-77
366957	Rac2	3.106	10.483	1.72788	7.19385e-53	8.54043e-55
103690030	LOC103690030	0.563	1.86	1.7392	2.57659e-09	1.90657e-10
289211	Fcgr2b	2.863	9.716	1.75131	1.35972e-54	1.58106e-56
362998	Dnajc22	0.213	0.703	1.75745	0.000148417	2.27126e-05
25021	Itgam	3.973	13.853	1.75928	3.05474e-216	6.70661e-219
360591	Prr11	0.196	0.74	1.75959	3.82874e-05	5.16808e-06
100363332	Card11	1.04	3.553	1.76831	6.76691e-62	6.76801e-64
406161	C4b	0.223	0.766	1.76878	3.79069e-17	1.52269e-18
308097	Tagap	0.433	1.53	1.77339	5.50292e-20	1.88383e-21
103690038	LOC103690038	0.546	1.88	1.77382	5.0747e-39	8.83058e-41
246208	Ifi47	2.316	7.916	1.77867	2.26511e-60	2.28389e-62
287722	Tmem106a	0.323	1.053	1.77962	1.04877e-10	6.83087e-12
293749	Ms4a6bl	0.55	1.886	1.78149	3.41441e-11	2.11006e-12
24231	C2	6.593	22.866	1.79967	4.81194e-250	8.9994e-253
113931	Prrx2	0.2	0.713	1.82853	0.000250713	4.04672e-05
317371	Was	0.75	2.663	1.83174	1.94531e-15	8.68414e-17
25156	Vav1	1.036	3.683	1.83379	4.78036e-46	6.64694e-48
266684	Cyp2d1	0.916	3.243	1.83451	9.83681e-23	2.97552e-24
297412	Dusp11	1.053	3.756	1.84919	1.0017e-18	3.70609e-20
299818	Llph	1.573	5.906	1.8557	2.26086e-28	5.25781e-30
252960	Mrgprx3	0.563	2.04	1.86416	5.21668e-12	3.02871e-13
305340	Rbm47	0.15	0.566	1.87857	1.37364e-12	7.506e-14
295279	Fcgr1a	2.16	7.97	1.88392	4.61593e-44	6.86872e-46
690825	Gngt2	1.103	4.06	1.92539	8.84903e-11	5.72762e-12
24494	Il1b	0.166	0.636	1.92951	0.000169923	2.63631e-05
308350	Lilrb3	0.46	1.943	1.96134	4.30504e-31	9.27659e-33
497946	Spns3	0.133	0.45	1.96604	4.5129e-05	6.18698e-06
679957	Gpr18	0.163	0.646	1.96604	0.000110598	1.63585e-05
292060	Irf8	3.79	15.23	2.0043	4.49293e-209	1.02295e-211
498666	Tnfsf13b	0.373	1.516	2.00668	2.57706e-15	1.15882e-16
414790	RT1-CE13	3.976	16.016	2.01047	3.395e-83	2.48455e-85
361493	Lilrb3l	1.073	4.3	2.02117	5.3e-46	7.45569e-48
316137	Adgre1	3.74	15.206	2.02535	4.7095e-239	9.19075e-242
25383	Apobec1	0.76	2.846	2.03643	1.72601e-22	5.30519e-24
373540	Il18rap	0.07	0.276	2.0535	0.000268478	4.35965e-05
171045	Mmp3	0.11	0.456	2.07149	7.96649e-05	1.14853e-05
304966	Fcgr3a	3.563	14.966	2.07815	1.14412e-92	6.7914e-95
499657	RGD1562234	0.54	2.553	2.08151	3.08911e-06	3.41113e-07
309871	Prdm1	0.083	0.373	2.11984	2.22848e-10	1.48952e-11
287701	Krt14	0.163	0.736	2.12374	7.6317e-06	9.02921e-07
65146	Pirb	0.14	0.606	2.13183	6.69646e-09	5.20012e-10
59108	Mb	0.173	0.806	2.17549	6.8677e-05	9.73919e-06
114093	St14	0.466	2.163	2.22188	6.61958e-38	1.17342e-39
58923	Mefv	0.286	1.433	2.2256	1.20611e-29	2.68721e-31
292310	Gpr31	0.89	4.173	2.2259	8.12695e-22	2.53761e-23
292450	Raet1e	0.083	0.393	2.25106	3.08593e-11	1.89953e-12
108353403	LOC108353403	0.176	0.866	2.27079	9.82846e-07	9.91796e-08
29687	C1qb	20.796	100.543	2.27556	0	0
308995	Itgal	0.77	3.703	2.2804	1.70248e-92	1.03827e-94
102553099	LOC102553099	0.236	1.153	2.29534	6.7932e-06	7.93222e-07
679565	LOC679565	0.126	0.613	2.30966	5.53047e-11	3.48971e-12
100366216	LOC100366216	0.496	2.426	2.3118	1.57062e-29	3.52488e-31
406866	Ly6g6e	0.236	1.21	2.31181	4.45055e-08	3.77092e-09
24932	Cd4	5.07	26.016	2.376	0	0
362430	Clec4a1	1.033	5.41	2.38107	4.02289e-39	6.90217e-41
298566	C1qa	46.01	239.73	2.38435	0	0
287435	Cd68	1.103	5.733	2.38558	2.30469e-41	3.61689e-43
499537	Fyb	0.903	4.726	2.39578	1.69855e-149	6.35333e-152
29243	F10	0.426	2.293	2.42969	9.74185e-23	2.93887e-24
362431	Clec4a3	2.58	14.113	2.45497	1.31815e-65	1.27549e-67
266717	Krt9	0.09	0.513	2.4896	9.00795e-07	9.06068e-08
100909461	LOC100909461	0.016	0.096	2.51328	0.000226298	3.62136e-05
684440	Tlr8	0.103	0.603	2.53589	1.66609e-13	8.42663e-15
103689996	LOC103689996	0.066	0.383	2.551	1.95288e-07	1.79123e-08
171091	Zbp1	0.186	1	2.551	4.24525e-12	2.44055e-13
362634	C1qc	15.65	91.946	2.55197	0	0
24618	Reg3b	0.533	3.266	2.6416	6.03971e-17	2.4703e-18
501570	RGD1565785	0.216	1.426	2.73157	1.26592e-15	5.58946e-17
686075	Gapt	0.473	3.173	2.7633	3.22668e-43	4.90639e-45
100361265	LOC100361265	0.03	0.203	2.77339	0.000720287	0.000128267
24232	C3	10.103	71.4	2.8261	0	0
298975	Scin	0.03	0.196	2.84051	0.000428564	7.23797e-05
24233	C4a	4.26	32.803	2.94336	0	0
100909439	LOC100909439	0.023	0.203	3.05946	0.000980833	0.000183438
26296	Tfec	0.1	0.94	3.06757	1.24629e-17	4.8745e-19
680338	Clec12a	0.873	7.33	3.07754	2.40345e-81	1.85662e-83
171081	Csf2rb	0.746	6.68	3.16991	9.98713e-156	3.41079e-158
108348139	LOC108348139	0.416	4.446	3.37423	3.50603e-50	4.50442e-52
103690105	LOC103690105	0.146	2.003	3.6886	3.68704e-36	6.92557e-38
100910270	LOC100910270	2.44	32.53	3.7428	6.86936e-192	1.67573e-194
498757	Aoah	0.063	0.87	3.77339	2.61272e-14	1.24709e-15
502902	Clec7a	0.11	1.543	3.82402	4.45934e-35	8.6663e-37
360914	Plac8	0.383	5.84	3.96566	1.99083e-39	3.36715e-41
691993	Scimp	0.02	0.296	3.96604	0.000582778	0.000101126
24795	Serpina3n	0.196	3.773	4.2392	1.32642e-76	1.07856e-78
100909844	LOC100909844	0	0.146	4.77545	0.000775834	0.000139736
680989	LOC680989	0	0.063	4.77648	0.00077294	0.000138891
100910790	LOC100910790	0	0.093	4.81704	0.000623514	0.00010902
287942	Crkl	0	0.12	4.94332	0.00030049	4.93079e-05
299206	Batf	0	0.406	5.13596	8.92703e-05	1.29935e-05
65133	Aqp3	0	0.213	5.13596	8.92703e-05	1.29935e-05
122772	Rps20	0	0.926	5.4156	1.13592e-05	1.3938e-06
100912393	LOC100912393	0	0.346	5.45532	8.21305e-06	9.83723e-07
309767	Rsph4a	0	0.193	5.59131	2.56878e-06	2.79896e-07
498335	Cxcl13	0.183	9.796	5.78195	1.23019e-117	5.30168e-120
103694874	LOC103694874	0	0.283	5.87293	1.61835e-07	1.46991e-08
103690173	LOC103690173	0	0.186	6.44436	1.03439e-10	6.72882e-12
108348184	LOC108348184	0	0.373	6.59189	9.9533e-12	5.92439e-13
64640	Rpl30	0.546	63.7	6.85525	0	0
100909795	LOC100909795	0	0.286	7.48237	4.24695e-20	1.44005e-21
500079	Stra8	0.003	0.856	7.58809	2.54961e-42	3.93906e-44
103689965	LOC103689965	0	0.56	7.92974	3.40739e-26	8.81077e-28
685963	LOC685963	0	12.566	8.46421	9.51688e-36	1.81082e-37
100911825	LOC100911825	0.006	2.01	8.61975	2.0398e-24	5.77208e-26
100911615	LOC100911615	0	2.693	9.07095	1.78509e-50	2.26438e-52
364879	Isoc1	0	2.773	9.72393	1.35339e-72	1.16653e-74
103689943	LOC103689943	0	1.396	9.93315	2.02841e-81	1.55042e-83
100363502	LOC100363502	0	18	10.9252	9.76703e-139	3.81214e-141
