# Supplementary material for: Expression profiling of spinal cord dorsal horn in a rat model of complex regional pain syndrome type-I uncovers potential mechanisms mediating pain and neuroinflammation responses
Source: J Neuroinflammation. 2020 May 23;17:162. doi: 10.1186/s12974-020-01834-0 (PMC7245895; doi:10.1186/s12974-020-01834-0)
Supplement: Supplementary file 3 — Additional file 3: Suppl. Table 3. BP result of the upregulated DEGs in CPIP. [file 12974_2020_1834_MOESM3_ESM.xlsx]

## Sheet: Up BP
Category	Term		Count	%	PValue	Genes	List Total	Pop Hits	Pop Total	Fold Enrichment	Bonferroni	Benjamini	FDR
GOTERM_BP_DIRECT	GO:0042110~T cell activation	T cell activation	8	2.47678	3.04772e-07	CARD11, DOCK2, CD4, TREML2, WAS, VAV1, TGFB1, HSH2D	264	31	17535	17.1408	0.000457357	4.57452e-05	0.000506429
GOTERM_BP_DIRECT	GO:0071222~cellular response to lipopolysaccharide	cellular response to lipopolysaccharide	15	4.64396	2.3008e-07	TSPO, ADAMTS13, LTC4S, NLRP3, CD180, TLR9, CD86, TNFRSF1B, FCGR2B, CX3CR1, IRF8, CFH, PYCARD, IL1B, FCGR3A	264	167	17535	5.96591	0.000345291	3.83715e-05	0.000382317
GOTERM_BP_DIRECT	GO:0006956~complement activation	complement activation	7	2.16718	4.80556e-08	C4A, C3, C4B, FCNA, CFH, C2, LOC103689965	264	15	17535	30.9962	7.21288e-05	9.01638e-06	7.98525e-05
GOTERM_BP_DIRECT	GO:0019886~antigen processing and presentation of exogenous peptide antigen via MHC class II	antigen processing and presentation of exogenous peptide antigen via MHC class II	7	2.16718	2.91996e-08	FCGR2B, RT1-DB1, CTSE, UNC93B1, IFI30, FCER1G, RT1-DMB	264	14	17535	33.2102	4.38277e-05	6.26122e-06	4.85202e-05
GOTERM_BP_DIRECT	GO:0006955~immune response	immune response	20	6.19195	2.27182e-08	FYB, CD244, RT1-DB1, RT1-S2, TLR2, RT1-DMA, RT1-DMB, CTSS, VAV1, WAS, TLR9, C1QB, TNFRSF1B, TNFSF13B, FCGR2B, CXCL13, IRF8, IL1B, OAS1G, CTSH	264	267	17535	4.97531	3.40994e-05	5.68332e-06	3.77502e-05
GOTERM_BP_DIRECT	GO:0002224~toll-like receptor signaling pathway	toll-like receptor signaling pathway	8	2.47678	6.81174e-09	CD86, TLR1, TLR2, UNC93B1, TLR7, TLR8, CD180, TLR9	264	19	17535	27.9665	1.02244e-05	2.04488e-06	1.13189e-05
GOTERM_BP_DIRECT	GO:0042102~positive regulation of T cell proliferation	positive regulation of T cell proliferation	12	3.71517	3.63342e-09	PTPRC, ITGAL, CARD11, CD86, TNFSF13B, AIF1, IL1B, NCKAP1L, CD4, RT1-DMB, CD6, SASH3	264	66	17535	12.0764	5.45375e-06	1.36344e-06	6.03754e-06
GOTERM_BP_DIRECT	GO:0051607~defense response to virus	defense response to virus	17	5.26316	8.66476e-11	PTPRC, CARD9, APOBEC1, FCNA, NLRP3, TLR7, TLR8, TLR9, APOBEC3B, CD86, TAGAP, TMEM173, IRF5, DDX60, PYCARD, MX1, OAS1G	264	128	17535	8.82147	1.30058e-07	4.33527e-08	1.4398e-07
GOTERM_BP_DIRECT	GO:0045087~innate immune response	innate immune response	25	7.73994	1.35619e-12	TNFAIP8L2, CARD9, C4A, FGR, ELF4, HCK, FCNA, TLR13, TLR2, FES, TLR7, C1QC, TLR8, TLR9, C1QA, APOBEC3B, CYBA, C1QB, TMEM173, NLRC4, CYBB, FCER1G, CLEC7A, MX1, CSF1R	264	261	17535	6.36211	2.03556e-09	1.01778e-09	2.25345e-09
GOTERM_BP_DIRECT	GO:0006954~inflammatory response	inflammatory response	28	8.66873	6.5831e-14	CYSLTR1, AIF1, C3, TLR2, TLR7, TGFB1, TLR8, TLR9, NAIP6, NLRC4, TNFRSF1B, MEFV, PYCARD, IL1B, CSF1R, C5AR2, C4A, NCF1, C4B, HCK, TLR13, NLRP3, LOC103689965, CD180, CYBA, CYBB, SERPINA3N, CXCL13	264	297	17535	6.26186	9.88202e-11	9.88202e-11	1.09401e-10
GOTERM_BP_DIRECT	GO:0051092~positive regulation of NF-kappaB transcription factor activity	positive regulation of NF-kappaB transcription factor activity	12	3.71517	1.37314e-06	CARD11, CARD14, NLRC4, CARD9, PYCARD, TLR2, RIPK3, IL1B, ITGB2, NLRP3, TGFB1, TLR9	264	116	17535	6.87108	0.00205896	0.000187353	0.00228168
GOTERM_BP_DIRECT	GO:0001774~microglial cell activation	microglial cell activation	6	1.85759	3.90155e-06	TLR1, CX3CR1, TLR2, TLR7, TLR8, TLR9	264	17	17535	23.4425	0.00583912	0.0004879	0.00648289
GOTERM_BP_DIRECT	GO:0050766~positive regulation of phagocytosis	positive regulation of phagocytosis	8	2.47678	4.39681e-06	CYBA, DOCK2, FCGR2B, C3, FCGR1A, PYCARD, IL1B, FCER1G	264	45	17535	11.8081	0.0065779	0.000507535	0.0073058
GOTERM_BP_DIRECT	GO:0050728~negative regulation of inflammatory response	negative regulation of inflammatory response	10	3.09598	5.10468e-06	TNFAIP8L2, CXCL17, TNFRSF1B, MEFV, SOCS3, AOAH, KRT1, ACP5, PBK, NLRP3	264	85	17535	7.81417	0.00763286	0.000547146	0.00848195
GOTERM_BP_DIRECT	GO:0032496~response to lipopolysaccharide	response to lipopolysaccharide	17	5.26316	5.3761e-06	NCF2, SOCS3, TLR2, ACP5, LTC4S, MMP3, CD86, SERPINA3N, TNFRSF1B, MEFV, CXCL13, IL10RA, PLCG2, CSF2RB, IL1B, C2, CD6	264	280	17535	4.03267	0.00803708	0.000537825	0.00893293
GOTERM_BP_DIRECT	GO:0032755~positive regulation of interleukin-6 production	positive regulation of interleukin-6 production	8	2.47678	9.07886e-06	CYBA, CARD9, PYCARD, TLR2, IL1B, FCER1G, TLR7, TLR9	264	50	17535	10.6273	0.013535	0.000851352	0.015085
GOTERM_BP_DIRECT	GO:0009617~response to bacterium	response to bacterium	7	2.16718	3.11238e-05	FCGR2B, NCF1, SOCS3, FCGR1A, IRF8, PYCARD, TLR2	264	41	17535	11.3401	0.0456431	0.00274432	0.051705
GOTERM_BP_DIRECT	GO:0030217~T cell differentiation	T cell differentiation	7	2.16718	3.11238e-05	PTPRC, IKZF1, GPR18, CD4, VAV1, TGFB1, RHOH	264	41	17535	11.3401	0.0456431	0.00274432	0.051705
GOTERM_BP_DIRECT	GO:0007229~integrin-mediated signaling pathway		9	2.78638	4.8376e-05	ITGAL, PLEK, FGR, FERMT3, FCER1G, ITGB2, VAV1, ITGAM, TYROBP	264	87	17535	6.87108	0.0700404	0.00402599	0.0803546
GOTERM_BP_DIRECT	GO:0002244~hematopoietic progenitor cell differentiation		9	2.78638	5.6982e-05	APOBEC3B, PTPN6, PTPRC, HRNR, ARL11, PLEK, PLD4, RBM47, TGFB1	264	89	17535	6.71668	0.0819766	0.00449159	0.0946431
GOTERM_BP_DIRECT	GO:0050853~B cell receptor signaling pathway		7	2.16718	6.08966e-05	PTPN6, PTPRC, LAT2, KLHL6, PLCG2, NCKAP1L, NFAM1	264	46	17535	10.1075	0.0873552	0.00456	0.101142
GOTERM_BP_DIRECT	GO:0002755~MyD88-dependent toll-like receptor signaling pathway		5	1.54799	7.81019e-05	TLR13, TLR2, TLR7, TLR8, TLR9	264	16	17535	20.7564	0.110624	0.00556709	0.129701
GOTERM_BP_DIRECT	GO:0002250~adaptive immune response		8	2.47678	9.24917e-05	GPR183, ADGRE1, LAT2, LILRB3A, LILRB3B, CD4, CTSS, CTSH	264	71	17535	7.48399	0.12963	0.00629088	0.15358
GOTERM_BP_DIRECT	GO:0007166~cell surface receptor signaling pathway		12	3.71517	0.00015701	ITGAL, ADGRE1, TNFRSF1B, CD37, CYSLTR1, FCGR2B, CXCL13, FCGR1A, ADGRG5, FCER1G, CD4, CD53	264	192	17535	4.15128	0.209975	0.0101951	0.26058
GOTERM_BP_DIRECT	GO:0032760~positive regulation of tumor necrosis factor production		7	2.16718	0.000186255	CYBA, CARD9, PYCARD, TLR2, FCER1G, SASH3, TLR9	264	56	17535	8.30256	0.243909	0.0115822	0.309044
GOTERM_BP_DIRECT	GO:0030593~neutrophil chemotaxis		7	2.16718	0.000226455	IL1B, NCKAP1L, FCER1G, CSF3R, ITGB2, VAV1, ITGAM	264	58	17535	8.01626	0.288192	0.0135059	0.375629
GOTERM_BP_DIRECT	GO:0019221~cytokine-mediated signaling pathway		10	3.09598	0.00023859	IRF5, SOCS3, IL10RA, LILRB3B, IL21R, CX3CR1, CSF2RB, IL1B, CSF3R, CSF1R	264	138	17535	4.81308	0.301043	0.0136812	0.395721
GOTERM_BP_DIRECT	GO:0043011~myeloid dendritic cell differentiation		5	1.54799	0.000349853	BATF, CD86, LILRB3B, SPI1, TGFB1	264	23	17535	14.4392	0.408575	0.0192647	0.579755
GOTERM_BP_DIRECT	GO:0045577~regulation of B cell differentiation		4	1.23839	0.000370259	PTPN6, PTPRC, CARD11, NFAM1	264	10	17535	26.5682	0.426422	0.0196565	0.613473
GOTERM_BP_DIRECT	GO:0045766~positive regulation of angiogenesis		9	2.78638	0.000383898	CYBB, CYSLTR1, C3, CX3CR1, IL1B, ITGB2, CTSH, ANXA3, ANGPT4	264	117	17535	5.10927	0.438049	0.0196776	0.636003
GOTERM_BP_DIRECT	GO:0006935~chemotaxis		7	2.16718	0.000389201	C5AR2, DOCK2, CYSLTR1, RAC2, C3, NCKAP1L, FES	264	64	17535	7.26474	0.442506	0.0192884	0.644762
GOTERM_BP_DIRECT	GO:0030890~positive regulation of B cell proliferation		6	1.85759	0.00044145	PTPRC, GPR183, CARD11, TNFSF13B, NCKAP1L, SASH3	264	43	17535	9.26797	0.484574	0.0211525	0.731021
GOTERM_BP_DIRECT	GO:0050830~defense response to Gram-positive bacterium		8	2.47678	0.000466704	REG3B, CARD9, FGR, NCF1, HCK, TLR2, MYO1F, ACP5	264	92	17535	5.77569	0.503755	0.0216584	0.772688
GOTERM_BP_DIRECT	GO:0007159~leukocyte cell-cell adhesion		5	1.54799	0.000488151	PTPRC, ITGAL, FERMT3, ITGB2, ITGAM	264	25	17535	13.2841	0.519484	0.0219641	0.808062
GOTERM_BP_DIRECT	GO:0006909~phagocytosis		6	1.85759	0.000492013	HCK, IRF8, PLD4, MYO1G, VAV1, ANXA3	264	44	17535	9.05733	0.522262	0.0214919	0.81443
GOTERM_BP_DIRECT	GO:0042554~superoxide anion generation		4	1.23839	0.000503472	CYBA, CYBB, NCF2, NCF1	264	11	17535	24.1529	0.530413	0.0213656	0.833324
GOTERM_BP_DIRECT	GO:0045576~mast cell activation		4	1.23839	0.000853496	FYB, FCGR2B, FCER1G, RHOH	264	13	17535	20.4371	0.72242	0.034975	1.40882
GOTERM_BP_DIRECT	GO:0042742~defense response to bacterium		9	2.78638	0.000898613	NAIP6, NLRC4, CXCL13, NCF1, FCGR1A, IRF8, FCER1G, ANXA3, PLAC8	264	133	17535	4.49462	0.740611	0.0358139	1.48277
GOTERM_BP_DIRECT	GO:0032355~response to estradiol		11	3.40557	0.000936878	REG3B, ARPC1B, FCGR2B, C3, SOCS3, GRN, FCGR1A, IL1B, CD4, MMP3, TGFB1	264	201	17535	3.63495	0.755102	0.036347	1.54545
GOTERM_BP_DIRECT	GO:0001805~positive regulation of type III hypersensitivity		3	0.928793	0.00131815	FCGR1A, FCER1G, BTK	264	4	17535	49.8153	0.861909	0.0494982	2.16793
GOTERM_BP_DIRECT	GO:0045356~positive regulation of interferon-alpha biosynthetic process		3	0.928793	0.00131815	TLR7, TLR8, TLR9	264	4	17535	49.8153	0.861909	0.0494982	2.16793
GOTERM_BP_DIRECT	GO:0042590~antigen processing and presentation of exogenous peptide antigen via MHC class I		3	0.928793	0.00131815	FCGR1A, IFI30, FCER1G	264	4	17535	49.8153	0.861909	0.0494982	2.16793
GOTERM_BP_DIRECT	GO:2000249~regulation of actin cytoskeleton reorganization		4	1.23839	0.00132802	GMFG, TGFB1, CSF1R, ARHGDIB	264	15	17535	17.7121	0.863943	0.0486442	2.184
GOTERM_BP_DIRECT	GO:0007249~I-kappaB kinase/NF-kappaB signaling		5	1.54799	0.00161002	TIFAB, CARD9, RIPK3, TLR8, BTK	264	34	17535	9.76771	0.910953	0.0572839	2.64196
GOTERM_BP_DIRECT	GO:0006911~phagocytosis, engulfment		5	1.54799	0.00179659	FCGR2B, AIF1, FCGR1A, FCER1G, BIN2	264	35	17535	9.48864	0.932734	0.062243	2.94382
GOTERM_BP_DIRECT	GO:0030183~B cell differentiation		6	1.85759	0.00189016	PTPRC, CARD11, IKZF1, LYL1, PLCG2, NFAM1	264	59	17535	6.75462	0.941564	0.0639087	3.0949
GOTERM_BP_DIRECT	GO:0035556~intracellular signal transduction		15	4.64396	0.00191125	PTPN6, PLEK, SOCS3, ARHGAP45, MAP4K1, NFAM1, VAV1, RGS14, BTK, LAT2, LOC100909439, PLCG2, ASB2, PLCB2, TYROBP	264	381	17535	2.61498	0.943388	0.0631781	3.12891
GOTERM_BP_DIRECT	GO:0032570~response to progesterone		6	1.85759	0.00203716	TSPO, NCF2, C3, SOCS3, TLR2, TGFB1	264	60	17535	6.64205	0.953154	0.0657581	3.33177
GOTERM_BP_DIRECT	GO:0001798~positive regulation of type IIa hypersensitivity		3	0.928793	0.00217516	C3, FCGR1A, FCER1G	264	5	17535	39.8523	0.961936	0.0685882	3.55366
GOTERM_BP_DIRECT	GO:2000427~positive regulation of apoptotic cell clearance		3	0.928793	0.00217516	C3, C4B, C2	264	5	17535	39.8523	0.961936	0.0685882	3.55366
GOTERM_BP_DIRECT	GO:0006958~complement activation, classical pathway		5	1.54799	0.00221369	C1QA, C1QB, C4A, C3, C1QC	264	37	17535	8.97574	0.964079	0.0683286	3.61552
GOTERM_BP_DIRECT	GO:0030889~negative regulation of B cell proliferation		4	1.23839	0.00270568	FCGR2B, CD300A, PRDM1, BTK	264	19	17535	13.9833	0.982867	0.0812338	4.4022
GOTERM_BP_DIRECT	GO:0042346~positive regulation of NF-kappaB import into nucleus		4	1.23839	0.00270568	TLR2, IL1B, TLR7, TLR9	264	19	17535	13.9833	0.982867	0.0812338	4.4022
GOTERM_BP_DIRECT	GO:0042127~regulation of cell proliferation		11	3.40557	0.00286337	CEBPA, TNFRSF1B, CDCA7, APOBEC1, FGR, CXCL13, HCK, CNN2, PRDM1, FES, TGFB1	264	234	17535	3.12233	0.986487	0.0840913	4.65307
GOTERM_BP_DIRECT	GO:0019882~antigen processing and presentation		5	1.54799	0.00295758	RAB32, RT1-S2, UNC93B1, CTSS, RT1-DMB	264	40	17535	8.30256	0.988273	0.0850794	4.80264
GOTERM_BP_DIRECT	GO:0048535~lymph node development		4	1.23839	0.00314816	IKZF1, CXCL13, RIPK3, TGFB1	264	20	17535	13.2841	0.991199	0.0886249	5.10456
GOTERM_BP_DIRECT	GO:0032611~interleukin-1 beta production		3	0.928793	0.00323048	PYCARD, IL1B, NLRP3	264	6	17535	33.2102	0.992225	0.0891709	5.23469
GOTERM_BP_DIRECT	GO:0045359~positive regulation of interferon-beta biosynthetic process		3	0.928793	0.00447801	TLR7, TLR8, TLR9	264	7	17535	28.4659	0.998813	0.119359	7.18638
GOTERM_BP_DIRECT	GO:0043085~positive regulation of catalytic activity		6	1.85759	0.0045142	PIK3CG, APOBEC1, NCF1, NCF4, ALOX5AP, LTC4S	264	72	17535	5.53504	0.998876	0.118175	7.24243
GOTERM_BP_DIRECT	GO:0045730~respiratory burst		3	0.928793	0.00591178	CYBA, CYBB, NCF1	264	8	17535	24.9077	0.999864	0.149403	9.38277
GOTERM_BP_DIRECT	GO:0006691~leukotriene metabolic process		3	0.928793	0.00591178	NCF1, TLR2, LTC4S	264	8	17535	24.9077	0.999864	0.149403	9.38277
GOTERM_BP_DIRECT	GO:0032494~response to peptidoglycan		3	0.928793	0.00591178	CARD9, IRF5, TLR2	264	8	17535	24.9077	0.999864	0.149403	9.38277
GOTERM_BP_DIRECT	GO:0032733~positive regulation of interleukin-10 production		4	1.23839	0.00601073	TLR2, FCER1G, SASH3, TLR9	264	25	17535	10.6273	0.999883	0.149214	9.53253
GOTERM_BP_DIRECT	GO:0001782~B cell homeostasis		4	1.23839	0.00601073	GAPT, TNFSF13B, LILRB3B, NCKAP1L	264	25	17535	10.6273	0.999883	0.149214	9.53253
GOTERM_BP_DIRECT	GO:0010043~response to zinc ion		5	1.54799	0.00663291	APOBEC1, KRT14, HAAO, ACP5, HVCN1	264	50	17535	6.64205	0.999954	0.160751	10.4689
GOTERM_BP_DIRECT	GO:0070374~positive regulation of ERK1 and ERK2 cascade		9	2.78638	0.00712428	GPR183, C5AR2, C3, PYCARD, TLR2, IL1B, SCIMP, TGFB1, CSF1R	264	186	17535	3.21389	0.999978	0.168922	11.202
GOTERM_BP_DIRECT	GO:0050665~hydrogen peroxide biosynthetic process		3	0.928793	0.00752598	CYBA, CYBB, NCF1	264	9	17535	22.1402	0.999988	0.17485	11.7971
GOTERM_BP_DIRECT	GO:0007169~transmembrane receptor protein tyrosine kinase signaling pathway		6	1.85759	0.00820607	RGD1561143, RGD1563400, FGR, HCK, LOC680910, CSF1R	264	83	17535	4.80148	0.999996	0.186277	12.796
GOTERM_BP_DIRECT	GO:0050776~regulation of immune response		4	1.23839	0.00828353	CARD11, TNFSF13B, FCGR1A, FCER1G	264	28	17535	9.48864	0.999996	0.18509	12.9091
GOTERM_BP_DIRECT	GO:0018108~peptidyl-tyrosine phosphorylation		7	2.16718	0.00842282	PTPN6, FGR, HCK, ABI3, FES, BTK, CSF1R	264	117	17535	3.97387	0.999997	0.185171	13.1122
GOTERM_BP_DIRECT	GO:0034341~response to interferon-gamma		4	1.23839	0.00913843	CD86, MEFV, ADAMTS13, RT1-DB1	264	29	17535	9.16144	0.999999	0.19646	14.1483
GOTERM_BP_DIRECT	GO:0032757~positive regulation of interleukin-8 production		4	1.23839	0.00913843	TLR2, IL1B, TLR7, TLR9	264	29	17535	9.16144	0.999999	0.19646	14.1483
GOTERM_BP_DIRECT	GO:0038095~Fc-epsilon receptor signaling pathway		3	0.928793	0.00931491	PLCG2, FCER1G, BTK	264	10	17535	19.9261	0.999999	0.19707	14.402
GOTERM_BP_DIRECT	GO:0030316~osteoclast differentiation		4	1.23839	0.0109978	GPR183, CD300LF, ACP5, CSF1R	264	31	17535	8.57038	1	0.225372	16.7865
GOTERM_BP_DIRECT	GO:0002504~antigen processing and presentation of peptide or polysaccharide antigen via MHC class II		3	0.928793	0.011273	RT1-DB1, RT1-DMA, RT1-DMB	264	11	17535	18.1147	1	0.227275	17.1703
GOTERM_BP_DIRECT	GO:0050707~regulation of cytokine secretion		3	0.928793	0.011273	TLR2, TLR8, TLR9	264	11	17535	18.1147	1	0.227275	17.1703
GOTERM_BP_DIRECT	GO:0002218~activation of innate immune response		3	0.928793	0.011273	TMEM173, NLRC4, PYCARD	264	11	17535	18.1147	1	0.227275	17.1703
GOTERM_BP_DIRECT	GO:0001771~immunological synapse formation		3	0.928793	0.011273	DOCK2, DOCK8, CD6	264	11	17535	18.1147	1	0.227275	17.1703
GOTERM_BP_DIRECT	GO:0016045~detection of bacterium		3	0.928793	0.011273	NAIP6, NLRC4, RT1-DB1	264	11	17535	18.1147	1	0.227275	17.1703
GOTERM_BP_DIRECT	GO:0030335~positive regulation of cell migration		9	2.78638	0.0123751	FGR, AIF1, FERMT3, MYO1F, ACP5, MMP3, CTSH, TGFB1, CSF1R	264	205	17535	2.91602	1	0.243437	18.6913
GOTERM_BP_DIRECT	GO:0050798~activated T cell proliferation		3	0.928793	0.0133948	ITGAL, ITGB2, ITGAM	264	12	17535	16.6051	1	0.257453	20.0751
GOTERM_BP_DIRECT	GO:0032700~negative regulation of interleukin-17 production		3	0.928793	0.0133948	TLR2, NCKAP1L, TGFB1	264	12	17535	16.6051	1	0.257453	20.0751
GOTERM_BP_DIRECT	GO:0045078~positive regulation of interferon-gamma biosynthetic process		3	0.928793	0.0133948	TLR7, TLR8, TLR9	264	12	17535	16.6051	1	0.257453	20.0751
GOTERM_BP_DIRECT	GO:0001932~regulation of protein phosphorylation		5	1.54799	0.0139806	PIK3CG, SOCS3, TLR7, TLR8, TLR9	264	62	17535	5.35649	1	0.263815	20.8599
GOTERM_BP_DIRECT	GO:0051384~response to glucocorticoid		7	2.16718	0.0151775	C1QB, AIF1, C3, SOCS3, IL1B, LOC100911545, ANXA3	264	133	17535	3.49581	1	0.279597	22.4412
GOTERM_BP_DIRECT	GO:2000484~positive regulation of interleukin-8 secretion		3	0.928793	0.0156751	CD244, FCNA, PYCARD	264	13	17535	15.3278	1	0.283953	23.0898
GOTERM_BP_DIRECT	GO:0007252~I-kappaB phosphorylation		3	0.928793	0.0156751	TLR2, TLR7, TLR9	264	13	17535	15.3278	1	0.283953	23.0898
GOTERM_BP_DIRECT	GO:0050765~negative regulation of phagocytosis		3	0.928793	0.0181085	FCGR2B, CNN2, TGFB1	264	14	17535	14.233	1	0.316804	26.189
GOTERM_BP_DIRECT	GO:0042535~positive regulation of tumor necrosis factor biosynthetic process		3	0.928793	0.0181085	CYBB, TLR1, TLR2	264	14	17535	14.233	1	0.316804	26.189
GOTERM_BP_DIRECT	GO:0032695~negative regulation of interleukin-12 production		3	0.928793	0.0206902	MEFV, TLR2, ACP5	264	15	17535	13.2841	1	0.349417	29.3484
GOTERM_BP_DIRECT	GO:0043306~positive regulation of mast cell degranulation		3	0.928793	0.0206902	ADORA3, FGR, FCER1G	264	15	17535	13.2841	1	0.349417	29.3484
GOTERM_BP_DIRECT	GO:0045579~positive regulation of B cell differentiation		3	0.928793	0.0206902	IKZF1, NCKAP1L, PRDM1	264	15	17535	13.2841	1	0.349417	29.3484
GOTERM_BP_DIRECT	GO:0016064~immunoglobulin mediated immune response		3	0.928793	0.0206902	FCGR2B, C4B, FCER1G	264	15	17535	13.2841	1	0.349417	29.3484
GOTERM_BP_DIRECT	GO:0071260~cellular response to mechanical stimulus		6	1.85759	0.0209798	CYBA, IL1B, CNN2, TLR7, TLR8, TGFB1	264	105	17535	3.79545	1	0.349542	29.6948
GOTERM_BP_DIRECT	GO:0001934~positive regulation of protein phosphorylation		8	2.47678	0.0217797	REG3B, CARD14, AIF1, C3, IL1B, CD6, TGFB1, CSF1R	264	185	17535	2.87224	1	0.356414	30.6432
GOTERM_BP_DIRECT	GO:0071310~cellular response to organic substance		4	1.23839	0.0233845	CYBA, CD68, COL1A2, IL1B	264	41	17535	6.48004	1	0.373327	32.5099
GOTERM_BP_DIRECT	GO:0070527~platelet aggregation		4	1.23839	0.0233845	PTPN6, PLEK, FERMT3, CLIC1	264	41	17535	6.48004	1	0.373327	32.5099
GOTERM_BP_DIRECT	GO:0097067~cellular response to thyroid hormone stimulus		3	0.928793	0.023415	COL1A2, CTSS, CTSH	264	16	17535	12.4538	1	0.369895	32.5449
GOTERM_BP_DIRECT	GO:0007264~small GTPase mediated signal transduction		9	2.78638	0.0249718	ARHGAP30, RAB32, ARL11, DOCK2, RABIF, RAC2, DOCK8, VAV1, RHOH	264	234	17535	2.55463	1	0.385317	34.3096
GOTERM_BP_DIRECT	GO:0006801~superoxide metabolic process		3	0.928793	0.0262782	CYBA, CYBB, NCF1	264	17	17535	11.7213	1	0.397075	35.7569
GOTERM_BP_DIRECT	GO:0032720~negative regulation of tumor necrosis factor production		4	1.23839	0.0281218	C5AR2, TSPO, GPR18, ACP5	264	44	17535	6.03822	1	0.414446	37.7485
GOTERM_BP_DIRECT	GO:0071345~cellular response to cytokine stimulus		4	1.23839	0.0281218	CD86, IL18RAP, HCLS1, CSF1R	264	44	17535	6.03822	1	0.414446	37.7485
GOTERM_BP_DIRECT	GO:0043407~negative regulation of MAP kinase activity		4	1.23839	0.0281218	PTPN6, CD300A, IL1B, RGS14	264	44	17535	6.03822	1	0.414446	37.7485
GOTERM_BP_DIRECT	GO:0050870~positive regulation of T cell activation		3	0.928793	0.0292749	CARD11, PYCARD, CD4	264	18	17535	11.0701	1	0.42339	38.9646
GOTERM_BP_DIRECT	GO:0070383~DNA cytosine deamination		2	0.619195	0.029773	APOBEC3B, APOBEC1	264	2	17535	66.4205	1	0.424933	39.4829
GOTERM_BP_DIRECT	GO:0002764~immune response-regulating signaling pathway		2	0.619195	0.029773	LAT2, CTSH	264	2	17535	66.4205	1	0.424933	39.4829
GOTERM_BP_DIRECT	GO:0045429~positive regulation of nitric oxide biosynthetic process		4	1.23839	0.0298056	AIF1, TLR2, IL1B, ITGB2	264	45	17535	5.90404	1	0.421439	39.5166
GOTERM_BP_DIRECT	GO:0010332~response to gamma radiation		4	1.23839	0.0315415	PTPRC, APOBEC1, SOCS3, IL1B	264	46	17535	5.77569	1	0.435998	41.29
GOTERM_BP_DIRECT	GO:2000778~positive regulation of interleukin-6 secretion		3	0.928793	0.0324007	PYCARD, UNC93B1, IL1B	264	19	17535	10.4874	1	0.441015	42.1495
GOTERM_BP_DIRECT	GO:0048678~response to axon injury		4	1.23839	0.0351689	NAIP6, TSPO, AIF1, LTC4S	264	48	17535	5.53504	1	0.464671	44.8391
GOTERM_BP_DIRECT	GO:0032722~positive regulation of chemokine production		3	0.928793	0.035651	TLR2, TLR7, TLR9	264	20	17535	9.96307	1	0.465442	45.2953
GOTERM_BP_DIRECT	GO:0071407~cellular response to organic cyclic compound		6	1.85759	0.036817	CEBPA, CYBA, P2RY6, TMEM173, IL1B, TGFB1	264	122	17535	3.26658	1	0.472619	46.384
GOTERM_BP_DIRECT	GO:0030574~collagen catabolic process		3	0.928793	0.0390214	LOC103694874, CTSS, MMP3	264	21	17535	9.48864	1	0.488949	48.387
GOTERM_BP_DIRECT	GO:0043547~positive regulation of GTPase activity		12	3.71517	0.0390849	ARHGAP30, FGD2, DOCK2, RGS1, RABIF, RASAL3, CYTH4, NCKAP1L, PSD4, DOCK8, VAV1, RGS14	264	398	17535	2.00263	1	0.48569	48.4436
GOTERM_BP_DIRECT	GO:0032729~positive regulation of interferon-gamma production		4	1.23839	0.0409951	IRF8, PYCARD, IL1B, SASH3	264	51	17535	5.20945	1	0.498647	50.1205
GOTERM_BP_DIRECT	GO:0042495~detection of triacyl bacterial lipopeptide		2	0.619195	0.0443267	TLR1, TLR2	264	3	17535	44.2803	1	0.522752	52.9231
GOTERM_BP_DIRECT	GO:0071226~cellular response to molecule of fungal origin		2	0.619195	0.0443267	CLEC7A, BTK	264	3	17535	44.2803	1	0.522752	52.9231
GOTERM_BP_DIRECT	GO:0002283~neutrophil activation involved in immune response		2	0.619195	0.0443267	FCER1G, TYROBP	264	3	17535	44.2803	1	0.522752	52.9231
GOTERM_BP_DIRECT	GO:1904845~cellular response to L-glutamine		2	0.619195	0.0443267	CYBA, CYBB	264	3	17535	44.2803	1	0.522752	52.9231
GOTERM_BP_DIRECT	GO:0002277~myeloid dendritic cell activation involved in immune response		2	0.619195	0.0443267	DOCK2, PYCARD	264	3	17535	44.2803	1	0.522752	52.9231
GOTERM_BP_DIRECT	GO:0002924~negative regulation of humoral immune response mediated by circulating immunoglobulin		2	0.619195	0.0443267	PTPN6, FCGR2B	264	3	17535	44.2803	1	0.522752	52.9231
GOTERM_BP_DIRECT	GO:2001199~negative regulation of dendritic cell differentiation		2	0.619195	0.0443267	TMEM176B, TMEM176A	264	3	17535	44.2803	1	0.522752	52.9231
GOTERM_BP_DIRECT	GO:0032493~response to bacterial lipoprotein		2	0.619195	0.0443267	TLR1, TLR2	264	3	17535	44.2803	1	0.522752	52.9231
GOTERM_BP_DIRECT	GO:0050850~positive regulation of calcium-mediated signaling		3	0.928793	0.0461053	ITGAL, ADORA3, CD4	264	23	17535	8.66354	1	0.533188	54.358
GOTERM_BP_DIRECT	GO:0031100~organ regeneration		5	1.54799	0.0480472	CEBPA, SOCS3, LCP1, ANXA3, TGFB1	264	91	17535	3.64948	1	0.544457	55.8776
GOTERM_BP_DIRECT	GO:0007568~aging		10	3.09598	0.0486704	C1QB, CD86, TNFRSF1B, TSPO, NCF2, SOCS3, KRT14, BCL2A1, ITGB2, TGFB1	264	315	17535	2.10859	1	0.5454	56.3552
GOTERM_BP_DIRECT	GO:0030041~actin filament polymerization		3	0.928793	0.0498105	AIF1, HCLS1, WAS	264	24	17535	8.30256	1	0.550164	57.2162
GOTERM_BP_DIRECT	GO:0045453~bone resorption		3	0.928793	0.0498105	RAC2, ACP5, CTSS	264	24	17535	8.30256	1	0.550164	57.2162
GOTERM_BP_DIRECT	GO:0050829~defense response to Gram-negative bacterium		4	1.23839	0.0517099	REG3B, PYCARD, CD4, TLR9	264	56	17535	4.74432	1	0.560273	58.6153
GOTERM_BP_DIRECT	GO:0010575~positive regulation of vascular endothelial growth factor production		3	0.928793	0.0536192	CXCL17, C3, IL1B	264	25	17535	7.97045	1	0.57005	59.9784
GOTERM_BP_DIRECT	GO:0032735~positive regulation of interleukin-12 production		3	0.928793	0.0536192	IRF8, TLR2, TLR9	264	25	17535	7.97045	1	0.57005	59.9784
GOTERM_BP_DIRECT	GO:0090023~positive regulation of neutrophil chemotaxis		3	0.928793	0.0536192	RAC2, IL1B, NCKAP1L	264	25	17535	7.97045	1	0.57005	59.9784
GOTERM_BP_DIRECT	GO:0002376~immune system process		3	0.928793	0.0536192	CD300A, MAP3K8, CD300LF	264	25	17535	7.97045	1	0.57005	59.9784
GOTERM_BP_DIRECT	GO:0042832~defense response to protozoan		3	0.928793	0.0575274	BATF, CD37, IRF8	264	26	17535	7.6639	1	0.592739	62.6379
GOTERM_BP_DIRECT	GO:0045123~cellular extravasation		2	0.619195	0.0586629	ITGB2, ITGAM	264	4	17535	33.2102	1	0.596434	63.3789
GOTERM_BP_DIRECT	GO:0002752~cell surface pattern recognition receptor signaling pathway		2	0.619195	0.0586629	FCNA, TLR2	264	4	17535	33.2102	1	0.596434	63.3789
GOTERM_BP_DIRECT	GO:0071727~cellular response to triacyl bacterial lipopeptide		2	0.619195	0.0586629	TLR1, TLR2	264	4	17535	33.2102	1	0.596434	63.3789
GOTERM_BP_DIRECT	GO:0002381~immunoglobulin production involved in immunoglobulin mediated immune response		2	0.619195	0.0586629	GAPT, RT1-DB1	264	4	17535	33.2102	1	0.596434	63.3789
GOTERM_BP_DIRECT	GO:0001773~myeloid dendritic cell activation		2	0.619195	0.0586629	CD244, PYCARD	264	4	17535	33.2102	1	0.596434	63.3789
GOTERM_BP_DIRECT	GO:0034154~toll-like receptor 7 signaling pathway		2	0.619195	0.0586629	UNC93B1, TLR7	264	4	17535	33.2102	1	0.596434	63.3789
GOTERM_BP_DIRECT	GO:0032741~positive regulation of interleukin-18 production		2	0.619195	0.0586629	TLR2, TLR9	264	4	17535	33.2102	1	0.596434	63.3789
GOTERM_BP_DIRECT	GO:0016554~cytidine to uridine editing		2	0.619195	0.0586629	APOBEC1, RBM47	264	4	17535	33.2102	1	0.596434	63.3789
GOTERM_BP_DIRECT	GO:1904044~response to aldosterone		2	0.619195	0.0586629	CYBA, CYBB	264	4	17535	33.2102	1	0.596434	63.3789
GOTERM_BP_DIRECT	GO:0043372~positive regulation of CD4-positive, alpha-beta T cell differentiation		2	0.619195	0.0586629	NCKAP1L, SASH3	264	4	17535	33.2102	1	0.596434	63.3789
GOTERM_BP_DIRECT	GO:0002730~regulation of dendritic cell cytokine production		2	0.619195	0.0586629	TLR2, TLR9	264	4	17535	33.2102	1	0.596434	63.3789
GOTERM_BP_DIRECT	GO:0002503~peptide antigen assembly with MHC class II protein complex		2	0.619195	0.0586629	RT1-DB1, RT1-DMB	264	4	17535	33.2102	1	0.596434	63.3789
GOTERM_BP_DIRECT	GO:0006898~receptor-mediated endocytosis		5	1.54799	0.0599855	FCGR2B, CD300A, FCGR1A, APOBR, CD6	264	98	17535	3.3888	1	0.601212	64.2246
GOTERM_BP_DIRECT	GO:0046777~protein autophosphorylation		7	2.16718	0.0617493	FGR, HCK, RIPK3, MAP4K1, FES, BTK, CSF1R	264	186	17535	2.49969	1	0.608571	65.3238
GOTERM_BP_DIRECT	GO:0034097~response to cytokine		5	1.54799	0.0618084	SERPINA3N, AIF1, SOCS3, ACP5, MMP3	264	99	17535	3.35457	1	0.605352	65.3601
GOTERM_BP_DIRECT	GO:0007200~phospholipase C-activating G-protein coupled receptor signaling pathway		4	1.23839	0.0636347	GPR84, GNA15, C5AR2, CYSLTR1	264	61	17535	4.35544	1	0.612851	66.4637
GOTERM_BP_DIRECT	GO:0071346~cellular response to interferon-gamma		4	1.23839	0.0636347	SERPINA3N, AIF1, ADAMTS13, CFH	264	61	17535	4.35544	1	0.612851	66.4637
GOTERM_BP_DIRECT	GO:0050729~positive regulation of inflammatory response		4	1.23839	0.0687297	ADORA3, TLR2, CTSS, TLR9	264	63	17535	4.21717	1	0.638648	69.3704
GOTERM_BP_DIRECT	GO:0014068~positive regulation of phosphatidylinositol 3-kinase signaling		4	1.23839	0.0713446	PTPN6, ADORA3, FGR, HCLS1	264	64	17535	4.15128	1	0.649402	70.7686
GOTERM_BP_DIRECT	GO:0010951~negative regulation of endopeptidase activity		6	1.85759	0.0723437	SERPINA3N, C4A, C3, C4B, LOC100911545, LOC103689965	264	148	17535	2.69272	1	0.651258	71.2869
GOTERM_BP_DIRECT	GO:0034123~positive regulation of toll-like receptor signaling pathway		2	0.619195	0.0727848	TLR2, TLR9	264	5	17535	26.5682	1	0.65016	71.5129
GOTERM_BP_DIRECT	GO:0072656~maintenance of protein location in mitochondrion		2	0.619195	0.0727848	TSPO, HK2	264	5	17535	26.5682	1	0.65016	71.5129
GOTERM_BP_DIRECT	GO:0038094~Fc-gamma receptor signaling pathway		2	0.619195	0.0727848	FCGR1A, FCER1G	264	5	17535	26.5682	1	0.65016	71.5129
GOTERM_BP_DIRECT	GO:0002553~histamine secretion by mast cell		2	0.619195	0.0727848	ADORA3, BTK	264	5	17535	26.5682	1	0.65016	71.5129
GOTERM_BP_DIRECT	GO:0048305~immunoglobulin secretion		2	0.619195	0.0727848	TNFSF13B, POU2F2	264	5	17535	26.5682	1	0.65016	71.5129
GOTERM_BP_DIRECT	GO:0002821~positive regulation of adaptive immune response		2	0.619195	0.0727848	PYCARD, SASH3	264	5	17535	26.5682	1	0.65016	71.5129
GOTERM_BP_DIRECT	GO:2001056~positive regulation of cysteine-type endopeptidase activity		2	0.619195	0.0727848	MEFV, PYCARD	264	5	17535	26.5682	1	0.65016	71.5129
GOTERM_BP_DIRECT	GO:0033625~positive regulation of integrin activation		2	0.619195	0.0727848	PLEK, CXCL13	264	5	17535	26.5682	1	0.65016	71.5129
GOTERM_BP_DIRECT	GO:0001812~positive regulation of type I hypersensitivity		2	0.619195	0.0727848	FCER1G, BTK	264	5	17535	26.5682	1	0.65016	71.5129
GOTERM_BP_DIRECT	GO:0061737~leukotriene signaling pathway		2	0.619195	0.0727848	RGS1, CYSLTR1	264	5	17535	26.5682	1	0.65016	71.5129
GOTERM_BP_DIRECT	GO:1990402~embryonic liver development		2	0.619195	0.0727848	LOC100911545, TGFB1	264	5	17535	26.5682	1	0.65016	71.5129
GOTERM_BP_DIRECT	GO:0050859~negative regulation of B cell receptor signaling pathway		2	0.619195	0.0727848	PTPN6, CD300A	264	5	17535	26.5682	1	0.65016	71.5129
GOTERM_BP_DIRECT	GO:0031663~lipopolysaccharide-mediated signaling pathway		3	0.928793	0.0784315	IL1B, CD6, TGFB1	264	31	17535	6.42779	1	0.67527	74.2625
GOTERM_BP_DIRECT	GO:0043029~T cell homeostasis		3	0.928793	0.08286	RIPK3, NCKAP1L, TGFB1	264	32	17535	6.22692	1	0.692803	76.2423
GOTERM_BP_DIRECT	GO:0033280~response to vitamin D		3	0.928793	0.08286	IL1B, CD4, TGFB1	264	32	17535	6.22692	1	0.692803	76.2423
GOTERM_BP_DIRECT	GO:0007204~positive regulation of cytosolic calcium ion concentration		6	1.85759	0.0860596	PIK3CG, GNA15, C5AR2, CXCL13, PLCG2, IL1B	264	156	17535	2.55463	1	0.70385	77.5827
GOTERM_BP_DIRECT	GO:0034162~toll-like receptor 9 signaling pathway		2	0.619195	0.0866957	UNC93B1, TLR9	264	6	17535	22.1402	1	0.703396	77.8405
GOTERM_BP_DIRECT	GO:0010940~positive regulation of necrotic cell death		2	0.619195	0.0866957	TSPO, RIPK3	264	6	17535	22.1402	1	0.703396	77.8405
GOTERM_BP_DIRECT	GO:0002322~B cell proliferation involved in immune response		2	0.619195	0.0866957	GAPT, CD180	264	6	17535	22.1402	1	0.703396	77.8405
GOTERM_BP_DIRECT	GO:0071548~response to dexamethasone		3	0.928793	0.0873632	CEBPA, RT1-DB1, IL1B	264	33	17535	6.03822	1	0.703086	78.1081
GOTERM_BP_DIRECT	GO:0006919~activation of cysteine-type endopeptidase activity involved in apoptotic process		4	1.23839	0.0879404	NLRC4, PYCARD, NLRP3, CTSH	264	70	17535	3.79545	1	0.702396	78.3371
GOTERM_BP_DIRECT	GO:0043066~negative regulation of apoptotic process		13	4.02477	0.0902468	NAT8B, SOCS3, AIF1, HCK, BCL2A1, NCKAP1L, PLAC8, REG3B, CARD14, CTSH, HELLS, ANGPT4, CSF1R	264	517	17535	1.67015	1	0.70902	79.2296
GOTERM_BP_DIRECT	GO:0050873~brown fat cell differentiation		3	0.928793	0.0919379	CEBPA, MB, PLAC8	264	34	17535	5.86063	1	0.712903	79.8619
