# Supplementary material for: Expression profiling of spinal cord dorsal horn in a rat model of complex regional pain syndrome type-I uncovers potential mechanisms mediating pain and neuroinflammation responses
Source: J Neuroinflammation. 2020 May 23;17:162. doi: 10.1186/s12974-020-01834-0 (PMC7245895; doi:10.1186/s12974-020-01834-0)
Supplement: Supplementary file 4 — Additional file 4: Suppl. Table 4. BP result of the downregulated DEGs in CPIP. [file 12974_2020_1834_MOESM4_ESM.xlsx]

## Sheet: Down BP
Category	Term		Count	%	PValue	#VALUE!	Genes	List Total	Pop Hits	Pop Total	Fold Enrichment	Bonferroni	Benjamini	FDR
GOTERM_BP_DIRECT	GO:0051384~response to glucocorticoid	response to glucocorticoid	3	2.7027	0.0895145	1.04811	SFTPC, SFTPA1, SCGB1A1	67	133	17535	5.90338	1	0.793903	71.7895
GOTERM_BP_DIRECT	GO:0032496~response to lipopolysaccharide	response to lipopolysaccharide	4	3.6036	0.0886424	1.05236	SFTPC, SFTPA1, RGD1559962, SCGB1A1	67	280	17535	3.73881	1	0.807975	71.4227
GOTERM_BP_DIRECT	GO:0007585~respiratory gaseous exchange	respiratory gaseous exchange	2	1.8018	0.0865837	1.06256	SFTPC, SFTPA1	67	24	17535	21.8097	1	0.818178	70.5391
GOTERM_BP_DIRECT	GO:0030574~collagen catabolic process	collagen catabolic process	2	1.8018	0.0761784	1.11817	PRSS1, MMP11	67	21	17535	24.9254	1	0.794996	65.6735
GOTERM_BP_DIRECT	GO:0071732~cellular response to nitric oxide	cellular response to nitric oxide	2	1.8018	0.0726841	1.13856	SFTPC, SFTPA1	67	20	17535	26.1716	1	0.800079	63.8794
GOTERM_BP_DIRECT	GO:0042744~hydrogen peroxide catabolic process	hydrogen peroxide catabolic process	2	1.8018	0.0656564	1.18272	HBA2, HBB	67	18	17535	29.0796	1	0.788229	60.0053
GOTERM_BP_DIRECT	GO:1904355~positive regulation of telomere capping	positive regulation of telomere capping	2	1.8018	0.0621229	1.20675	NEK2L1, LOC100910717	67	17	17535	30.7902	1	0.793765	57.9153
GOTERM_BP_DIRECT	GO:0009725~response to hormone	response to hormone	3	2.7027	0.0536027	1.27081	SFTPC, SFTPA1, LOX	67	99	17535	7.9308	1	0.769877	52.4529
GOTERM_BP_DIRECT	GO:0042542~response to hydrogen peroxide	response to hydrogen peroxide	3	2.7027	0.034883	1.45739	CASP6, HBA2, HBB	67	78	17535	10.066	0.999988	0.644027	38.068
GOTERM_BP_DIRECT	GO:0032526~response to retinoic acid	response to retinoic acid	3	2.7027	0.0332642	1.47802	CYP17A1, SFTPC, SFTPA1	67	76	17535	10.3309	0.99998	0.661273	36.6515
GOTERM_BP_DIRECT	GO:0048251~elastic fiber assembly	elastic fiber assembly	2	1.8018	0.0297234	1.5269	LOX, MFAP4	67	8	17535	65.4291	0.999936	0.657969	33.4478
GOTERM_BP_DIRECT	GO:0070741~response to interleukin-6	response to interleukin-6	2	1.8018	0.0260561	1.58409	SFTPC, SFTPA1	67	7	17535	74.7761	0.999786	0.652177	29.972
GOTERM_BP_DIRECT	GO:0006508~proteolysis	proteolysis	7	6.30631	0.00857218	2.06691	CASP6, LOC683849, CTRB1, LOC102554637, PRSS1, MMP28, MMP11	67	472	17535	3.88139	0.936386	0.325349	10.9681
GOTERM_BP_DIRECT	GO:0034097~response to cytokine	response to cytokine	4	3.6036	0.00617597	2.20929	CASP6, CYP17A1, CTRB1, SCGB1A1	67	99	17535	10.5744	0.862267	0.281368	8.02008
GOTERM_BP_DIRECT	GO:0007586~digestion	digestion	3	2.7027	0.00567071	2.24636	LOC683849, CTRB1, PRSS1	67	30	17535	26.1716	0.83794	0.30508	7.38703
GOTERM_BP_DIRECT	GO:0048821~erythrocyte development	erythrocyte development	3	2.7027	0.00365061	2.43764	HBA2, RPS6, HBB	67	24	17535	32.7146	0.689736	0.253667	4.81551
GOTERM_BP_DIRECT	GO:0006412~translation	translation	7	6.30631	0.00294968	2.53023	RPL9, LOC100360841, LOC100362149, LOC100360679, LOC100359687, RPS6, LOC100361854	67	378	17535	4.8466	0.611434	0.270282	3.90791
GOTERM_BP_DIRECT	GO:0010033~response to organic substance	response to organic substance	5	4.5045	0.00257805	2.58871	CASP6, CYP17A1, PRSS1, SFTPC, SCGB1A1	67	152	17535	8.60909	0.562221	0.338351	3.42346
GOTERM_BP_DIRECT	GO:0015671~oxygen transport	oxygen transport	4	3.6036	3.99136e-05	4.39888	LOC103694857, HBB-B1, HBA2, HBB	67	18	17535	58.1592	0.0126914	0.0126914	0.0538478
						#NUM!
						#NUM!
						#NUM!
						#NUM!
						#NUM!
						#NUM!
						#NUM!
						#NUM!
						#NUM!
						#NUM!
						#NUM!
						#NUM!
						#NUM!
						#NUM!
						#NUM!
						#NUM!
						#NUM!
						#NUM!
						#NUM!
						#NUM!
						#NUM!
						#NUM!
						#NUM!
						#NUM!
						#NUM!
						#NUM!
						#NUM!
						#NUM!
						#NUM!
						#NUM!
						#NUM!
						#NUM!
						#NUM!
						#NUM!
						#NUM!
						#NUM!
						#NUM!
						#NUM!
						#NUM!
						#NUM!
						#NUM!
						#NUM!
						#NUM!
						#NUM!
						#NUM!
						#NUM!
						#NUM!
						#NUM!
						#NUM!
						#NUM!
						#NUM!
						#NUM!
						#NUM!
						#NUM!
						#NUM!
						#NUM!
						#NUM!
						#NUM!
						#NUM!
						#NUM!
						#NUM!
						#NUM!
						#NUM!
						#NUM!
						#NUM!
						#NUM!
						#NUM!
						#NUM!
						#NUM!
						#NUM!
						#NUM!
						#NUM!
						#NUM!
						#NUM!
						#NUM!
						#NUM!
						#NUM!
						#NUM!
						#NUM!
						#NUM!
						#NUM!
						#NUM!
						#NUM!
						#NUM!
						#NUM!
						#NUM!
						#NUM!
						#NUM!
						#NUM!
						#NUM!
						#NUM!
						#NUM!
						#NUM!
						#NUM!
						#NUM!
						#NUM!
						#NUM!
						#NUM!
						#NUM!
						#NUM!
						#NUM!
						#NUM!
						#NUM!
						#NUM!
						#NUM!
						#NUM!
						#NUM!
						#NUM!
						#NUM!
						#NUM!
						#NUM!
						#NUM!
						#NUM!
						#NUM!
						#NUM!
						#NUM!
						#NUM!
						#NUM!
						#NUM!
						#NUM!
						#NUM!
						#NUM!
						#NUM!
						#NUM!
						#NUM!
						#NUM!
						#NUM!
						#NUM!
						#NUM!
						#NUM!
						#NUM!
						#NUM!
						#NUM!
						#NUM!
						#NUM!
						#NUM!
						#NUM!
						#NUM!
						#NUM!
						#NUM!
						#NUM!
						#NUM!
						#NUM!
						#NUM!
						#NUM!
						#NUM!
						#NUM!
						#NUM!
						#NUM!
						#NUM!
						#NUM!
						#NUM!
						#NUM!
						#NUM!
						#NUM!
						#NUM!
						#NUM!
						#NUM!
						#NUM!
						#NUM!
						#NUM!
						#NUM!
						#NUM!
						#NUM!
						#NUM!
						#NUM!
						#NUM!
						#NUM!
						#NUM!
						#NUM!
						#NUM!
						#NUM!
						#NUM!
						#NUM!
						#NUM!
						#NUM!
						#NUM!
						#NUM!
						#NUM!
						#NUM!
						#NUM!
						#NUM!
						#NUM!
						#NUM!
						#NUM!
						#NUM!
						#NUM!
						#NUM!
						#NUM!
						#NUM!
						#NUM!
						#NUM!
						#NUM!
						#NUM!
						#NUM!
						#NUM!
						#NUM!
						#NUM!
						#NUM!
						#NUM!
						#NUM!
						#NUM!
						#NUM!
						#NUM!
						#NUM!
						#NUM!
						#NUM!
						#NUM!
						#NUM!
						#NUM!
						#NUM!
						#NUM!
						#NUM!
						#NUM!
						#NUM!
						#NUM!
						#NUM!
						#NUM!
						#NUM!
						#NUM!
						#NUM!
						#NUM!
						#NUM!
						#NUM!
						#NUM!
						#NUM!
						#NUM!
						#NUM!
						#NUM!
						#NUM!
						#NUM!
						#NUM!
						#NUM!
						#NUM!
						#NUM!
						#NUM!
						#NUM!
						#NUM!
						#NUM!
						#NUM!
						#NUM!
						#NUM!
						#NUM!
						#NUM!
						#NUM!
						#NUM!
						#NUM!
						#NUM!
						#NUM!
						#NUM!
						#NUM!
						#NUM!
						#NUM!
						#NUM!
						#NUM!
						#NUM!
						#NUM!
						#NUM!
						#NUM!
						#NUM!
						#NUM!
						#NUM!
						#NUM!
						#NUM!
						#NUM!
						#NUM!
						#NUM!
						#NUM!
						#NUM!
						#NUM!
						#NUM!
						#NUM!
						#NUM!
						#NUM!
						#NUM!
						#NUM!
						#NUM!
						#NUM!
						#NUM!
						#NUM!
						#NUM!
						#NUM!
						#NUM!
						#NUM!
						#NUM!
						#NUM!
						#NUM!
						#NUM!
						#NUM!
						#NUM!
						#NUM!
						#NUM!
						#NUM!
						#NUM!
						#NUM!
						#NUM!
						#NUM!
						#NUM!
						#NUM!
						#NUM!
						#NUM!
						#NUM!
						#NUM!
						#NUM!
						#NUM!
						#NUM!
						#NUM!
						#NUM!
						#NUM!
						#NUM!
						#NUM!
						#NUM!
						#NUM!
						#NUM!
						#NUM!
						#NUM!
						#NUM!
						#NUM!
						#NUM!
						#NUM!
						#NUM!
						#NUM!
						#NUM!
						#NUM!
						#NUM!
						#NUM!
						#NUM!
						#NUM!
						#NUM!
						#NUM!
						#NUM!
						#NUM!
						#NUM!
						#NUM!
						#NUM!
						#NUM!
						#NUM!
						#NUM!
						#NUM!
						#NUM!
						#NUM!
						#NUM!
						#NUM!
						#NUM!
						#NUM!
						#NUM!
						#NUM!
						#NUM!
						#NUM!
						#NUM!
						#NUM!
						#NUM!
						#NUM!
						#NUM!
						#NUM!
						#NUM!
						#NUM!
						#NUM!
						#NUM!
						#NUM!
						#NUM!
						#NUM!
						#NUM!
						#NUM!
						#NUM!
						#NUM!
						#NUM!
						#NUM!
						#NUM!
						#NUM!
						#NUM!
						#NUM!
						#NUM!
						#NUM!
						#NUM!
						#NUM!
						#NUM!
						#NUM!
						#NUM!
						#NUM!
						#NUM!
						#NUM!
						#NUM!
						#NUM!
						#NUM!
						#NUM!
						#NUM!
						#NUM!
						#NUM!
						#NUM!
						#NUM!
						#NUM!
						#NUM!
						#NUM!
						#NUM!
						#NUM!
						#NUM!
						#NUM!
						#NUM!
						#NUM!
						#NUM!
						#NUM!
						#NUM!
						#NUM!
						#NUM!
						#NUM!
						#NUM!
						#NUM!
						#NUM!
						#NUM!
						#NUM!
						#NUM!
						#NUM!
						#NUM!
						#NUM!
						#NUM!
						#NUM!
						#NUM!
						#NUM!
						#NUM!
						#NUM!
						#NUM!
						#NUM!
						#NUM!
						#NUM!
						#NUM!
						#NUM!
						#NUM!
						#NUM!
						#NUM!
						#NUM!
						#NUM!
						#NUM!
						#NUM!
						#NUM!
						#NUM!
						#NUM!
						#NUM!
						#NUM!
						#NUM!
						#NUM!
						#NUM!
						#NUM!
						#NUM!
						#NUM!
						#NUM!
						#NUM!
						#NUM!
						#NUM!
						#NUM!
						#NUM!
						#NUM!
						#NUM!
						#NUM!
						#NUM!
						#NUM!
						#NUM!
						#NUM!
						#NUM!
						#NUM!
						#NUM!
						#NUM!
						#NUM!
						#NUM!
						#NUM!
						#NUM!
						#NUM!
						#NUM!
						#NUM!
						#NUM!
						#NUM!
						#NUM!
						#NUM!
						#NUM!
						#NUM!
						#NUM!
						#NUM!
						#NUM!
						#NUM!
						#NUM!
						#NUM!
						#NUM!
						#NUM!
						#NUM!
						#NUM!
						#NUM!
						#NUM!
						#NUM!
						#NUM!
						#NUM!
						#NUM!
						#NUM!
						#NUM!
						#NUM!
						#NUM!
						#NUM!
						#NUM!
						#NUM!
						#NUM!
						#NUM!
						#NUM!
						#NUM!
						#NUM!
						#NUM!
						#NUM!
						#NUM!
						#NUM!
						#NUM!
						#NUM!
						#NUM!
						#NUM!
						#NUM!
						#NUM!
						#NUM!
						#NUM!
						#NUM!
						#NUM!
						#NUM!
						#NUM!
						#NUM!
						#NUM!
						#NUM!
						#NUM!
						#NUM!
						#NUM!
						#NUM!
						#NUM!
						#NUM!
						#NUM!
						#NUM!
						#NUM!
						#NUM!
						#NUM!
						#NUM!
						#NUM!
						#NUM!
						#NUM!
						#NUM!
						#NUM!
						#NUM!
						#NUM!
						#NUM!
						#NUM!
						#NUM!
						#NUM!
						#NUM!
						#NUM!
						#NUM!
						#NUM!
						#NUM!
						#NUM!
						#NUM!
						#NUM!
						#NUM!
						#NUM!
						#NUM!
						#NUM!
						#NUM!
						#NUM!
						#NUM!
						#NUM!
						#NUM!
						#NUM!
						#NUM!
						#NUM!
						#NUM!
						#NUM!
						#NUM!
						#NUM!
						#NUM!
						#NUM!
						#NUM!
						#NUM!
						#NUM!
						#NUM!
						#NUM!
						#NUM!
						#NUM!
						#NUM!
						#NUM!
						#NUM!
						#NUM!
						#NUM!
						#NUM!
						#NUM!
						#NUM!
						#NUM!
						#NUM!
						#NUM!
						#NUM!
						#NUM!
						#NUM!
						#NUM!
						#NUM!
						#NUM!
						#NUM!
						#NUM!
						#NUM!
						#NUM!
						#NUM!
						#NUM!
						#NUM!
						#NUM!
						#NUM!
						#NUM!
						#NUM!
						#NUM!
						#NUM!
						#NUM!
						#NUM!
						#NUM!
						#NUM!
						#NUM!
						#NUM!
						#NUM!
						#NUM!
						#NUM!
						#NUM!
						#NUM!
						#NUM!
						#NUM!
						#NUM!
						#NUM!
						#NUM!
						#NUM!
						#NUM!
						#NUM!
						#NUM!
						#NUM!
						#NUM!
						#NUM!
						#NUM!
						#NUM!
						#NUM!
						#NUM!
						#NUM!
						#NUM!
						#NUM!
						#NUM!
						#NUM!
						#NUM!
						#NUM!
						#NUM!
						#NUM!
						#NUM!
						#NUM!
						#NUM!
						#NUM!
						#NUM!
						#NUM!
						#NUM!
						#NUM!
						#NUM!
						#NUM!
						#NUM!
						#NUM!
						#NUM!
						#NUM!
						#NUM!
						#NUM!
						#NUM!
						#NUM!
						#NUM!
						#NUM!
						#NUM!
						#NUM!
						#NUM!
						#NUM!
						#NUM!
						#NUM!
						#NUM!
						#NUM!
						#NUM!
						#NUM!
						#NUM!
						#NUM!
						#NUM!
						#NUM!
						#NUM!
						#NUM!
						#NUM!
						#NUM!
						#NUM!
						#NUM!
						#NUM!
						#NUM!
						#NUM!
						#NUM!
						#NUM!
						#NUM!
						#NUM!
						#NUM!
						#NUM!
						#NUM!
						#NUM!
						#NUM!
						#NUM!
						#NUM!
						#NUM!
						#NUM!
						#NUM!
						#NUM!
						#NUM!
						#NUM!
						#NUM!
						#NUM!
						#NUM!
						#NUM!
						#NUM!
						#NUM!
						#NUM!
						#NUM!
						#NUM!
						#NUM!
						#NUM!
						#NUM!
						#NUM!
						#NUM!
						#NUM!
						#NUM!
						#NUM!
						#NUM!
						#NUM!
						#NUM!
						#NUM!
						#NUM!
						#NUM!
						#NUM!
						#NUM!
						#NUM!
						#NUM!
						#NUM!
						#NUM!
						#NUM!
						#NUM!
						#NUM!
						#NUM!
						#NUM!
						#NUM!
						#NUM!
						#NUM!
						#NUM!
						#NUM!
						#NUM!
						#NUM!
						#NUM!
						#NUM!
						#NUM!
						#NUM!
						#NUM!
						#NUM!
						#NUM!
						#NUM!
						#NUM!
						#NUM!
						#NUM!
						#NUM!
						#NUM!
						#NUM!
						#NUM!
						#NUM!
						#NUM!
						#NUM!
						#NUM!
						#NUM!
						#NUM!
						#NUM!
						#NUM!
						#NUM!
						#NUM!
						#NUM!
						#NUM!
						#NUM!
						#NUM!
						#NUM!
						#NUM!
						#NUM!
						#NUM!
						#NUM!
						#NUM!
						#NUM!
						#NUM!
						#NUM!
						#NUM!
						#NUM!
						#NUM!
						#NUM!
						#NUM!
						#NUM!
						#NUM!
						#NUM!
						#NUM!
						#NUM!
						#NUM!
						#NUM!
						#NUM!
						#NUM!
						#NUM!
						#NUM!
						#NUM!
						#NUM!
						#NUM!
						#NUM!
						#NUM!
						#NUM!
						#NUM!
						#NUM!
						#NUM!
						#NUM!
						#NUM!
						#NUM!
						#NUM!
						#NUM!
						#NUM!
						#NUM!
						#NUM!
						#NUM!
						#NUM!
						#NUM!
						#NUM!
						#NUM!
						#NUM!
						#NUM!
						#NUM!
						#NUM!
						#NUM!
						#NUM!
						#NUM!
						#NUM!
						#NUM!
						#NUM!
						#NUM!
						#NUM!
						#NUM!
						#NUM!
						#NUM!
						#NUM!
						#NUM!
						#NUM!
						#NUM!
						#NUM!
						#NUM!
						#NUM!
						#NUM!
						#NUM!
						#NUM!
						#NUM!
						#NUM!
						#NUM!
						#NUM!
						#NUM!
						#NUM!
						#NUM!
						#NUM!
						#NUM!
						#NUM!
						#NUM!
						#NUM!
						#NUM!
						#NUM!
						#NUM!
						#NUM!
						#NUM!
						#NUM!
						#NUM!
						#NUM!
						#NUM!
						#NUM!
						#NUM!
						#NUM!
						#NUM!
						#NUM!
						#NUM!
						#NUM!
						#NUM!
						#NUM!
						#NUM!
						#NUM!
						#NUM!
						#NUM!
						#NUM!
						#NUM!
						#NUM!
						#NUM!
						#NUM!
						#NUM!
						#NUM!
						#NUM!
						#NUM!
						#NUM!
						#NUM!
						#NUM!
						#NUM!
						#NUM!
						#NUM!
						#NUM!
						#NUM!
						#NUM!
						#NUM!
						#NUM!
						#NUM!
						#NUM!
						#NUM!
						#NUM!
						#NUM!
						#NUM!
						#NUM!
						#NUM!
						#NUM!
						#NUM!
						#NUM!
						#NUM!
						#NUM!
						#NUM!
						#NUM!
						#NUM!
						#NUM!
						#NUM!
						#NUM!
						#NUM!
						#NUM!
						#NUM!
						#NUM!
						#NUM!
						#NUM!
						#NUM!
						#NUM!
						#NUM!
						#NUM!
						#NUM!
						#NUM!
						#NUM!
						#NUM!
						#NUM!
						#NUM!
						#NUM!
						#NUM!
						#NUM!
						#NUM!
						#NUM!
						#NUM!
						#NUM!
						#NUM!
						#NUM!
						#NUM!
						#NUM!
						#NUM!
						#NUM!
						#NUM!
						#NUM!
						#NUM!
						#NUM!
						#NUM!
						#NUM!
						#NUM!
						#NUM!
						#NUM!
						#NUM!
						#NUM!
						#NUM!
						#NUM!
						#NUM!
						#NUM!
						#NUM!
						#NUM!
						#NUM!
						#NUM!
						#NUM!
						#NUM!
						#NUM!
						#NUM!
						#NUM!
						#NUM!
						#NUM!
						#NUM!
						#NUM!
						#NUM!
						#NUM!
						#NUM!
						#NUM!
						#NUM!
						#NUM!
						#NUM!
						#NUM!
						#NUM!
						#NUM!
						#NUM!
						#NUM!
						#NUM!
						#NUM!
						#NUM!
						#NUM!
						#NUM!
						#NUM!
						#NUM!
						#NUM!
						#NUM!
						#NUM!
						#NUM!
						#NUM!
						#NUM!
						#NUM!
						#NUM!
						#NUM!
						#NUM!
						#NUM!
						#NUM!
						#NUM!
						#NUM!
						#NUM!
						#NUM!
						#NUM!
						#NUM!
						#NUM!
						#NUM!
						#NUM!
						#NUM!
						#NUM!
						#NUM!
						#NUM!
						#NUM!
						#NUM!
						#NUM!
						#NUM!
						#NUM!
						#NUM!
						#NUM!
						#NUM!
						#NUM!
						#NUM!
						#NUM!
						#NUM!
						#NUM!
						#NUM!
						#NUM!
						#NUM!
						#NUM!
						#NUM!
						#NUM!
						#NUM!
						#NUM!
						#NUM!
						#NUM!
						#NUM!
						#NUM!
						#NUM!
						#NUM!
						#NUM!
						#NUM!
						#NUM!
						#NUM!
						#NUM!
						#NUM!
						#NUM!
						#NUM!
						#NUM!
						#NUM!
						#NUM!
						#NUM!
						#NUM!
						#NUM!
						#NUM!
						#NUM!
						#NUM!
						#NUM!
						#NUM!
						#NUM!
						#NUM!
						#NUM!
						#NUM!
						#NUM!
						#NUM!
						#NUM!
						#NUM!
						#NUM!
						#NUM!
						#NUM!
						#NUM!
						#NUM!
						#NUM!
						#NUM!
						#NUM!
						#NUM!
						#NUM!
						#NUM!
						#NUM!
						#NUM!
						#NUM!
						#NUM!
						#NUM!
						#NUM!
						#NUM!
						#NUM!
						#NUM!
						#NUM!
						#NUM!
						#NUM!
						#NUM!
						#NUM!
						#NUM!
						#NUM!
						#NUM!
						#NUM!
						#NUM!
						#NUM!
						#NUM!
						#NUM!
						#NUM!
						#NUM!
						#NUM!
						#NUM!
						#NUM!
						#NUM!
						#NUM!
						#NUM!
						#NUM!
						#NUM!
						#NUM!
						#NUM!
						#NUM!
						#NUM!
						#NUM!
						#NUM!
						#NUM!
						#NUM!
						#NUM!
						#NUM!
						#NUM!
						#NUM!
						#NUM!
						#NUM!
						#NUM!
						#NUM!
						#NUM!
						#NUM!
						#NUM!
						#NUM!
						#NUM!
						#NUM!
						#NUM!
						#NUM!
						#NUM!
						#NUM!
						#NUM!
						#NUM!
						#NUM!
						#NUM!
						#NUM!
						#NUM!
						#NUM!
						#NUM!
						#NUM!
						#NUM!
						#NUM!
						#NUM!
						#NUM!
						#NUM!
						#NUM!
						#NUM!
						#NUM!
						#NUM!
						#NUM!
						#NUM!
						#NUM!
						#NUM!
						#NUM!
						#NUM!
						#NUM!
						#NUM!
						#NUM!
						#NUM!
						#NUM!
						#NUM!
						#NUM!
						#NUM!
						#NUM!
						#NUM!
						#NUM!
						#NUM!
						#NUM!
						#NUM!
						#NUM!
						#NUM!
						#NUM!
						#NUM!
						#NUM!
						#NUM!
						#NUM!
						#NUM!
						#NUM!
						#NUM!
						#NUM!
						#NUM!
						#NUM!
						#NUM!
						#NUM!
						#NUM!
						#NUM!
						#NUM!
						#NUM!
						#NUM!
						#NUM!
						#NUM!
						#NUM!
						#NUM!
						#NUM!
						#NUM!
						#NUM!
						#NUM!
						#NUM!
						#NUM!
						#NUM!
						#NUM!
						#NUM!
						#NUM!
						#NUM!
						#NUM!
						#NUM!
						#NUM!
						#NUM!
						#NUM!
						#NUM!
						#NUM!
						#NUM!
						#NUM!
						#NUM!
						#NUM!
						#NUM!
						#NUM!
						#NUM!
						#NUM!
						#NUM!
						#NUM!
						#NUM!
						#NUM!
						#NUM!
						#NUM!
						#NUM!
						#NUM!
						#NUM!
						#NUM!
						#NUM!
						#NUM!
						#NUM!
						#NUM!
						#NUM!
						#NUM!
						#NUM!
						#NUM!
						#NUM!
						#NUM!
						#NUM!
						#NUM!
						#NUM!
						#NUM!
						#NUM!
						#NUM!
						#NUM!
						#NUM!
						#NUM!
						#NUM!
						#NUM!
						#NUM!
						#NUM!
						#NUM!
						#NUM!
						#NUM!
						#NUM!
						#NUM!
						#NUM!
						#NUM!
						#NUM!
						#NUM!
						#NUM!
						#NUM!
						#NUM!
						#NUM!
						#NUM!
						#NUM!
						#NUM!
						#NUM!
						#NUM!
						#NUM!
						#NUM!
						#NUM!
						#NUM!
						#NUM!
						#NUM!
						#NUM!
						#NUM!
						#NUM!
						#NUM!
						#NUM!
						#NUM!
						#NUM!
						#NUM!
						#NUM!
						#NUM!
						#NUM!
						#NUM!
						#NUM!
						#NUM!
						#NUM!
						#NUM!
						#NUM!
						#NUM!
						#NUM!
						#NUM!
						#NUM!
						#NUM!
						#NUM!
						#NUM!
						#NUM!
						#NUM!
						#NUM!
						#NUM!
						#NUM!
						#NUM!
						#NUM!
						#NUM!
						#NUM!
						#NUM!
						#NUM!
						#NUM!
						#NUM!
						#NUM!
						#NUM!
						#NUM!
						#NUM!
						#NUM!
						#NUM!
						#NUM!
						#NUM!
						#NUM!
						#NUM!
						#NUM!
						#NUM!
						#NUM!
						#NUM!
						#NUM!
						#NUM!
						#NUM!
						#NUM!
						#NUM!
						#NUM!
						#NUM!
						#NUM!
						#NUM!
						#NUM!
						#NUM!
						#NUM!
						#NUM!
						#NUM!
						#NUM!
						#NUM!
						#NUM!
						#NUM!
						#NUM!
						#NUM!
						#NUM!
						#NUM!
						#NUM!
						#NUM!
						#NUM!
						#NUM!
						#NUM!
						#NUM!
						#NUM!
						#NUM!
						#NUM!
						#NUM!
						#NUM!
						#NUM!
						#NUM!
						#NUM!
						#NUM!
						#NUM!
						#NUM!
						#NUM!
						#NUM!
						#NUM!
						#NUM!
						#NUM!
						#NUM!
						#NUM!
						#NUM!
						#NUM!
						#NUM!
						#NUM!
						#NUM!
						#NUM!
						#NUM!
						#NUM!
						#NUM!
						#NUM!
						#NUM!
						#NUM!
						#NUM!
						#NUM!
						#NUM!
						#NUM!
						#NUM!
						#NUM!
						#NUM!
						#NUM!
						#NUM!
						#NUM!
						#NUM!
						#NUM!
						#NUM!
						#NUM!
						#NUM!
						#NUM!
						#NUM!
						#NUM!
						#NUM!
						#NUM!
						#NUM!
						#NUM!
						#NUM!
						#NUM!
						#NUM!
						#NUM!
						#NUM!
						#NUM!
						#NUM!
						#NUM!
						#NUM!
						#NUM!
						#NUM!
						#NUM!
						#NUM!
						#NUM!
						#NUM!
						#NUM!
						#NUM!
						#NUM!
						#NUM!
						#NUM!
						#NUM!
						#NUM!
						#NUM!
						#NUM!
						#NUM!
						#NUM!
						#NUM!
						#NUM!
						#NUM!
						#NUM!
						#NUM!
						#NUM!
						#NUM!
						#NUM!
						#NUM!
						#NUM!
						#NUM!
						#NUM!
						#NUM!
						#NUM!
						#NUM!
						#NUM!
						#NUM!
						#NUM!
						#NUM!
						#NUM!
						#NUM!
						#NUM!
						#NUM!
						#NUM!
						#NUM!
						#NUM!
						#NUM!
						#NUM!
						#NUM!
						#NUM!
						#NUM!
						#NUM!
						#NUM!
						#NUM!
						#NUM!
						#NUM!
						#NUM!
						#NUM!
						#NUM!
						#NUM!
						#NUM!
						#NUM!
						#NUM!
						#NUM!
						#NUM!
						#NUM!
						#NUM!
						#NUM!
						#NUM!
						#NUM!
						#NUM!
						#NUM!
						#NUM!
						#NUM!
						#NUM!
						#NUM!
						#NUM!
						#NUM!
						#NUM!
						#NUM!
						#NUM!
						#NUM!
						#NUM!
						#NUM!
						#NUM!
						#NUM!
						#NUM!
						#NUM!
						#NUM!
						#NUM!
						#NUM!
						#NUM!
						#NUM!
						#NUM!
						#NUM!
						#NUM!
						#NUM!
						#NUM!
						#NUM!
						#NUM!
						#NUM!
						#NUM!
						#NUM!
						#NUM!
						#NUM!
						#NUM!
						#NUM!
						#NUM!
						#NUM!
						#NUM!
						#NUM!
						#NUM!
						#NUM!
						#NUM!
						#NUM!
						#NUM!
						#NUM!
						#NUM!
						#NUM!
						#NUM!
						#NUM!
						#NUM!
						#NUM!
						#NUM!
						#NUM!
						#NUM!
						#NUM!
						#NUM!
						#NUM!
						#NUM!
						#NUM!
						#NUM!
						#NUM!
						#NUM!
						#NUM!
						#NUM!
						#NUM!
						#NUM!
						#NUM!
						#NUM!
						#NUM!
						#NUM!
						#NUM!
						#NUM!
						#NUM!
						#NUM!
						#NUM!
						#NUM!
						#NUM!
						#NUM!
						#NUM!
						#NUM!
						#NUM!
						#NUM!
						#NUM!
						#NUM!
						#NUM!
						#NUM!
						#NUM!
						#NUM!
						#NUM!
						#NUM!
						#NUM!
						#NUM!
						#NUM!
						#NUM!
						#NUM!
						#NUM!
						#NUM!
						#NUM!
						#NUM!
						#NUM!
						#NUM!
						#NUM!
						#NUM!
						#NUM!
						#NUM!
						#NUM!
						#NUM!
						#NUM!
						#NUM!
						#NUM!
						#NUM!
						#NUM!
						#NUM!
						#NUM!
						#NUM!
						#NUM!
						#NUM!
						#NUM!
						#NUM!
						#NUM!
						#NUM!
						#NUM!
						#NUM!
						#NUM!
						#NUM!
						#NUM!
						#NUM!
						#NUM!
						#NUM!
						#NUM!
						#NUM!
						#NUM!
						#NUM!
						#NUM!
						#NUM!
						#NUM!
						#NUM!
						#NUM!
						#NUM!
						#NUM!
						#NUM!
						#NUM!
						#NUM!
						#NUM!
						#NUM!
						#NUM!
						#NUM!
						#NUM!
						#NUM!
						#NUM!
						#NUM!
						#NUM!
						#NUM!
						#NUM!
						#NUM!
						#NUM!
						#NUM!
						#NUM!
						#NUM!
						#NUM!
						#NUM!
						#NUM!
						#NUM!
						#NUM!
						#NUM!
						#NUM!
						#NUM!
						#NUM!
						#NUM!
						#NUM!
						#NUM!
						#NUM!
						#NUM!
						#NUM!
						#NUM!
						#NUM!
						#NUM!
						#NUM!
						#NUM!
						#NUM!
						#NUM!
						#NUM!
						#NUM!
						#NUM!
						#NUM!
						#NUM!
						#NUM!
						#NUM!
						#NUM!
						#NUM!
						#NUM!
						#NUM!
						#NUM!
						#NUM!
						#NUM!
						#NUM!
						#NUM!
						#NUM!
						#NUM!
						#NUM!
						#NUM!
						#NUM!
						#NUM!
						#NUM!
						#NUM!
						#NUM!
						#NUM!
						#NUM!
						#NUM!
						#NUM!
						#NUM!
						#NUM!
						#NUM!
						#NUM!
						#NUM!
						#NUM!
						#NUM!
						#NUM!
						#NUM!
						#NUM!
						#NUM!
						#NUM!
						#NUM!
						#NUM!
						#NUM!
						#NUM!
						#NUM!
						#NUM!
						#NUM!
						#NUM!
						#NUM!
						#NUM!
						#NUM!
						#NUM!
						#NUM!
						#NUM!
						#NUM!
						#NUM!
						#NUM!
						#NUM!
						#NUM!
						#NUM!
						#NUM!
						#NUM!
						#NUM!
						#NUM!
						#NUM!
						#NUM!
						#NUM!
						#NUM!
						#NUM!
						#NUM!
						#NUM!
						#NUM!
						#NUM!
						#NUM!
						#NUM!
						#NUM!
						#NUM!
						#NUM!
						#NUM!
						#NUM!
						#NUM!
						#NUM!
						#NUM!
						#NUM!
						#NUM!
						#NUM!
						#NUM!
						#NUM!
						#NUM!
						#NUM!
						#NUM!
						#NUM!
						#NUM!
						#NUM!
						#NUM!
						#NUM!
						#NUM!
						#NUM!
						#NUM!
						#NUM!
						#NUM!
						#NUM!
						#NUM!
						#NUM!
						#NUM!
						#NUM!
						#NUM!
						#NUM!
						#NUM!
						#NUM!
						#NUM!
						#NUM!
						#NUM!
						#NUM!
						#NUM!
						#NUM!
						#NUM!
						#NUM!
						#NUM!
						#NUM!
						#NUM!
						#NUM!
						#NUM!
						#NUM!
						#NUM!
						#NUM!
						#NUM!
						#NUM!
						#NUM!
						#NUM!
						#NUM!
						#NUM!
						#NUM!
						#NUM!
						#NUM!
						#NUM!
						#NUM!
						#NUM!
						#NUM!
						#NUM!
						#NUM!
						#NUM!
						#NUM!
						#NUM!
						#NUM!
						#NUM!
						#NUM!
						#NUM!
						#NUM!
						#NUM!
						#NUM!
						#NUM!
						#NUM!
						#NUM!
						#NUM!
						#NUM!
						#NUM!
						#NUM!
						#NUM!
						#NUM!
						#NUM!
						#NUM!
						#NUM!
						#NUM!
						#NUM!
						#NUM!
						#NUM!
						#NUM!
						#NUM!
						#NUM!
						#NUM!
						#NUM!
						#NUM!
						#NUM!
						#NUM!
						#NUM!
						#NUM!
						#NUM!
						#NUM!
						#NUM!
						#NUM!
						#NUM!
						#NUM!
						#NUM!
						#NUM!
						#NUM!
						#NUM!
						#NUM!
						#NUM!
						#NUM!
						#NUM!
						#NUM!
						#NUM!
						#NUM!
						#NUM!
						#NUM!
						#NUM!
						#NUM!
						#NUM!
						#NUM!
						#NUM!
						#NUM!
						#NUM!
						#NUM!
						#NUM!
						#NUM!
						#NUM!
						#NUM!
						#NUM!
						#NUM!
						#NUM!
						#NUM!
						#NUM!
						#NUM!
						#NUM!
						#NUM!
						#NUM!
						#NUM!
						#NUM!
						#NUM!
						#NUM!
						#NUM!
						#NUM!
						#NUM!
						#NUM!
						#NUM!
						#NUM!
						#NUM!
						#NUM!
						#NUM!
						#NUM!
						#NUM!
						#NUM!
						#NUM!
						#NUM!
						#NUM!
						#NUM!
						#NUM!
						#NUM!
						#NUM!
						#NUM!
						#NUM!
						#NUM!
						#NUM!
						#NUM!
						#NUM!
						#NUM!
						#NUM!
						#NUM!
						#NUM!
						#NUM!
						#NUM!
						#NUM!
						#NUM!
						#NUM!
						#NUM!
						#NUM!
						#NUM!
						#NUM!
						#NUM!
						#NUM!
						#NUM!
						#NUM!
						#NUM!
						#NUM!
						#NUM!
						#NUM!
						#NUM!
						#NUM!
						#NUM!
						#NUM!
						#NUM!
						#NUM!
						#NUM!
						#NUM!
						#NUM!
						#NUM!
						#NUM!
						#NUM!
						#NUM!
						#NUM!
						#NUM!
						#NUM!
						#NUM!
						#NUM!
						#NUM!
						#NUM!
						#NUM!
						#NUM!
						#NUM!
						#NUM!
						#NUM!
						#NUM!
						#NUM!
						#NUM!
						#NUM!
						#NUM!
						#NUM!
						#NUM!
						#NUM!
						#NUM!
[truncated: 1,046,576+ more rows]
