# Supplementary material for: Expression profiling of spinal cord dorsal horn in a rat model of complex regional pain syndrome type-I uncovers potential mechanisms mediating pain and neuroinflammation responses
Source: J Neuroinflammation. 2020 May 23;17:162. doi: 10.1186/s12974-020-01834-0 (PMC7245895; doi:10.1186/s12974-020-01834-0)
Supplement: Supplementary file 5 — Additional file 5: Suppl. Table 5. CC result of the upregulated DEGs in CPIP. [file 12974_2020_1834_MOESM5_ESM.xlsx]

## Sheet: Up CC
Category	Term		Count	%	PValue	Genes	List Total	Pop Hits	Pop Total	Fold Enrichment	Bonferroni	Benjamini	FDR
GOTERM_CC_DIRECT	GO:0001891~phagocytic cup	phagocytic cup	4	1.23839	0.00312503	AIF1, MYO1G, BIN2, LCP1	278	20	18520	13.3237	0.502407	0.0674171	3.91422
GOTERM_CC_DIRECT	GO:0045121~membrane raft	membrane raft	12	3.71517	0.00230698	PTPRC, CARD11, LAT2, TNFRSF1B, FCGR2B, FCGR1A, TLR1, TLR2, CD4, ITGB2, NFAM1, BTK	278	266	18520	3.00536	0.40253	0.0556212	2.90346
GOTERM_CC_DIRECT	GO:0005622~intracellular	intracellular	29	8.97833	0.0013646	IL16, ABI3, TLR8, ARL11, DOCK2, MEFV, IL15RA, PIK3R5, PLCB2, TYROBP, CSF1R, RABIF, PLEK, SOCS3, ARHGAP45, NFAM1, DOCK8, VAV1, RGS14, TIFAB, LAT2, CYBB, GMFG, LOC100909439, PLCG2, KRT14, RIPK3, ASB2, LOC103690038	278	1016	18520	1.90152	0.262517	0.0373487	1.72694
GOTERM_CC_DIRECT	GO:0070062~extracellular exosome	extracellular exosome	61	18.8854	0.000538299	TSPO, HRNR, FERMT3, RT1-DB1, CD53, C1QC, CFH, IL1B, FCGR3A, MB, CTSZ, C4B, CLIC1, WAS, C1QA, CARD11, C1QB, ARPC1B, RPS18, CD86, LAT2, CD37, CRKL, CD33, GRN, TMEM106A, SCIN, KRT14, ST14, SLC37A2, CTSE, COL1A2, CTSH, LCP1, ITGAL, FGR, C3, ACP5, ITGB2, ITGAM, KRT9, NAIP6, RPL30, DOCK2, RAC2, RNASET2, RASAL3, KRT1, HAAO, CNN2, C2, RPS20, ARHGDIB, PTPRC, PTPN6, MYO1G, NCKAP1L, ISOC1, ANXA3, CD300A, PL…	278	2646	18520	1.53581	0.113144	0.017007	0.684546
GOTERM_CC_DIRECT	GO:0072562~blood microparticle	blood microparticle	9	2.78638	0.00040053	C1QB, C3, C4B, FCNA, KRT1, CFH, CLIC1, C1QC, TGFB1	278	118	18520	5.08109	0.0854619	0.0147791	0.509761
GOTERM_CC_DIRECT	GO:0005764~lysosome	lysosome	13	4.02477	0.000325116	CTSZ, HCK, UNC93B1, ACP5, IFI30, RT1-DMB, CTSS, TLR7, TLR9, LAPTM5, RNASET2, IL1B, CTSH	278	244	18520	3.54936	0.069946	0.0143979	0.413963
GOTERM_CC_DIRECT	GO:0016020~membrane	membrane	54	16.7183	0.000295581	GNA15, RT1-DB1, FERMT3, IL21R, PRR11, SCIMP, LOC100911615, UGT1A7C, PIK3CG, F10, NCF2, NCF1, NCF4, PSD4, IFI47, CTSS, CLIC1, CD37, RPS18, TMEM106A, ITGAL, HK2, ABI3, MAP4K1, ITGB2, KRT9, TNFRSF1B, RPL30, DOCK2, LAPTM5, RAC2, GLIPR1, ALOX5AP, RASAL3, APOBR, KRT1, CNN2, RPS20, C2, ARHGDIB, CSF1R, PTPRC, PLEK, RABIF, XKR5, MYO1G, NCKAP1L, ARHGAP45, DOCK8, ANXA3, CYBA, RAB32, CD300A, PLCG2	278	2201	18520	1.63444	0.0637982	0.016346	0.376422
GOTERM_CC_DIRECT	GO:0043020~NADPH oxidase complex	NADPH oxidase complex	4	1.23839	0.000260088	CYBA, CYBB, NCF1, NCF4	278	9	18520	29.6083	0.0563567	0.01915	0.331291
GOTERM_CC_DIRECT	GO:0009897~external side of plasma membrane	external side of plasma membrane	15	4.64396	5.27663e-05	ITGAL, PTPRC, CD244, ADGRE1, RT1-DB1, TLR2, ITGAM, CD86, FCGR2B, CD33, FCGR1A, FCER1G, CD4, FCGR3A, CD200R1	278	267	18520	3.74262	0.0116982	0.00586632	0.0672938
GOTERM_CC_DIRECT	GO:0001772~immunological synapse	immunological synapse	7	2.16718	1.00308e-05	ITGAL, CARD11, CD37, CD53, CD6, SCIMP, RHOH	278	34	18520	13.7156	0.00223437	0.00223437	0.0127956
GOTERM_CC_DIRECT	GO:0032009~early phagosome	early phagosome	3	0.928793	0.00588086	UNC93B1, TLR7, TLR9	278	8	18520	24.982	0.731607	0.112701	7.24833
GOTERM_CC_DIRECT	GO:0009986~cell surface	cell surface	18	5.57276	0.0109473	PTPRC, ITGAL, RT1-DB1, TLR2, ITGB2, CTSS, NFAM1, CD53, TGFB1, ITGAM, CD86, FCGR2B, FCER1G, CD4, TREML2, FCGR3A, CSF1R, TYROBP	278	612	18520	1.95937	0.914112	0.184993	13.1012
GOTERM_CC_DIRECT	GO:0005581~collagen trimer	collagen trimer	5	1.54799	0.012399	C1QA, C1QB, FCNA, COL1A2, C1QC	278	60	18520	5.55156	0.938102	0.192668	14.7144
GOTERM_CC_DIRECT	GO:0005615~extracellular space	extracellular space	31	9.59752	0.0140556	C3, ADAMTS13, RT1-DB1, ACP5, MMP3, C1QC, TGFB1, ITGAM, KRT9, REG3B, RNASET2, CFH, KRT1, IL1B, C2, ANGPT4, CTSZ, C4A, C4B, CLIC1, CTSS, LOC100911545, LOC103689965, CXCL17, SERPINA3N, CXCL13, GRN, ST14, COL1A2, CTSH, LCP1	278	1316	18520	1.56929	0.957431	0.201862	16.5215
GOTERM_CC_DIRECT	GO:0042613~MHC class II protein complex	MHC class II protein complex	3	0.928793	0.0180164	RT1-DB1, RT1-DMA, RT1-DMB	278	14	18520	14.2754	0.982652	0.236839	20.7001
GOTERM_CC_DIRECT	GO:0005887~integral component of plasma membrane	integral component of plasma membrane	23	7.12074	0.026124	PTPRC, GPR84, RGD1563400, C5AR2, ADORA3, CYSLTR1, GPR18, LOC680910, SLC10A6, CD53, HVCN1, TLR7, CD180, AQP3, SLC7A7, RGD1561143, TNFRSF1B, CD37, CYBB, LAPTM5, MRGPRX3, FCER1G, SLC18A3	278	942	18520	1.62657	0.997269	0.308535	28.6589
GOTERM_CC_DIRECT	GO:0034687~integrin alphaL-beta2 complex	integrin alphaL-beta2 complex	2	0.619195	0.0296907	ITGAL, ITGB2	278	2	18520	66.6187	0.998795	0.32657	31.9212
GOTERM_CC_DIRECT	GO:0008305~integrin complex	integrin complex	3	0.928793	0.0354746	ITGAL, ITGB2, ITGAM	278	20	18520	9.99281	0.999682	0.360761	36.9207
GOTERM_CC_DIRECT	GO:0042629~mast cell granule	mast cell granule	3	0.928793	0.0422992	LAT2, CD300A, BTK	278	22	18520	9.08437	0.999935	0.39786	42.3835
GOTERM_CC_DIRECT	GO:0005944~phosphatidylinositol 3-kinase complex, class IB	phosphatidylinositol 3-kinase complex, class IB	2	0.619195	0.044205	PIK3CG, PIK3R5	278	3	18520	44.4125	0.999958	0.395958	43.8292
GOTERM_CC_DIRECT	GO:0035354~Toll-like receptor 1-Toll-like receptor 2 protein complex	Toll-like receptor 1-Toll-like receptor 2 protein complex	2	0.619195	0.044205	TLR1, TLR2	278	3	18520	44.4125	0.999958	0.395958	43.8292
GOTERM_CC_DIRECT	GO:0072557~IPAF inflammasome complex	IPAF inflammasome complex	2	0.619195	0.0725878	NAIP6, NLRC4	278	5	18520	26.6475	1	0.55077	61.762
GOTERM_CC_DIRECT	GO:0002102~podosome	podosome	3	0.928793	0.0780633	FERMT3, BIN2, LCP1	278	31	18520	6.44697	1	0.56127	64.5442
GOTERM_CC_DIRECT	GO:0031234~extrinsic component of cytoplasmic side of plasma membrane	extrinsic component of cytoplasmic side of plasma membrane	4	1.23839	0.0817309	RGS1, FGR, HCK, FES	278	68	18520	3.91875	1	0.562508	66.3021
GOTERM_CC_DIRECT	GO:0005884~actin filament	actin filament	4	1.23839	0.0962052	RAC2, AIF1, HCK, LCP1	278	73	18520	3.65034	1	0.609325	72.4845
