# Supplementary material for: Expression profiling of spinal cord dorsal horn in a rat model of complex regional pain syndrome type-I uncovers potential mechanisms mediating pain and neuroinflammation responses
Source: J Neuroinflammation. 2020 May 23;17:162. doi: 10.1186/s12974-020-01834-0 (PMC7245895; doi:10.1186/s12974-020-01834-0)
Supplement: Supplementary file 6 — Additional file 6: Suppl. Table 6. CC result of the downregulated DEGs in CPIP. [file 12974_2020_1834_MOESM6_ESM.xlsx]

## Sheet: Down CC
Category	Term		Count	%	PValue	#VALUE!	Genes	List Total	Pop Hits	Pop Total	Fold Enrichment	Bonferroni	Benjamini	FDR
GOTERM_CC_DIRECT	GO:0005771~multivesicular body	multivesicular body	2	1.8018	0.0938197	1.02771	SFTPC, SFTPA1	66	28	18520	20.0433	0.999922	0.611617	66.2119
GOTERM_CC_DIRECT	GO:0005737~cytoplasm	cytoplasm	25	22.5225	0.0798193	1.09789	LOC102550456, NEK2L1, LOC103691556, ACTA2, CTRB1, NOL8, F13A1, SNIP1, LOC100910717, FAM111A, MMP28, LOC103689931, RPS6, SCGB1A1, SSUH2, CASP6, LOC100912262, SBK1, SPRR1A, RPL9, KRT8, SFTPC, EQTN, RGD1559962, LOC100361854	66	5227	18520	1.3421	0.99966	0.588237	59.9963
GOTERM_CC_DIRECT	GO:0072562~blood microparticle	blood microparticle	3	2.7027	0.064585	1.18987	F13A1, HBA2, HBB	66	118	18520	7.13405	0.998354	0.551201	52.0661
GOTERM_CC_DIRECT	GO:0005578~proteinaceous extracellular matrix	proteinaceous extracellular matrix	4	3.6036	0.0593247	1.22676	SFTPA1, MMP28, LOX, MMP11	66	253	18520	4.43646	0.99718	0.56774	49.0122
GOTERM_CC_DIRECT	GO:0022625~cytosolic large ribosomal subunit	cytosolic large ribosomal subunit	4	3.6036	0.0225894	1.64609	RPL35A, RPL9, LOC100360841, LOC100359687	66	172	18520	6.52572	0.888469	0.306203	22.2485
GOTERM_CC_DIRECT	GO:0005581~collagen trimer	collagen trimer	3	2.7027	0.0188372	1.72498	SFTPA1, LOX, LOC100911854	66	60	18520	14.0303	0.838882	0.305889	18.8971
GOTERM_CC_DIRECT	GO:0005615~extracellular space	extracellular space	11	9.90991	0.0158426	1.80017	LOC683849, ACTA2, CTRB1, PRSS1, SFTPC, SFTPA1, LOX, RGD1559962, LOC100911854, SCGB1A1, IGFBP3	66	1316	18520	2.34549	0.784126	0.318368	16.1287
GOTERM_CC_DIRECT	GO:0031838~haptoglobin-hemoglobin complex	haptoglobin-hemoglobin complex	2	1.8018	0.0139663	1.85492	HBA2, HBB	66	4	18520	140.303	0.740815	0.362417	14.3506
GOTERM_CC_DIRECT	GO:0022627~cytosolic small ribosomal subunit	cytosolic small ribosomal subunit	5	4.5045	0.00054383	3.26454	LOC100362149, LOC100360679, HBA2, RPS6, LOC100361854	66	107	18520	13.1124	0.0508817	0.025773	0.597344
GOTERM_CC_DIRECT	GO:0005833~hemoglobin complex	hemoglobin complex	4	3.6036	1.82179e-05	4.7395	LOC103694857, HBB-B1, HBA2, HBB	66	15	18520	74.8283	0.0017474	0.0017474	0.0200633
						#NUM!
						#NUM!
						#NUM!
						#NUM!
						#NUM!
						#NUM!
						#NUM!
						#NUM!
						#NUM!
						#NUM!
						#NUM!
						#NUM!
						#NUM!
						#NUM!
						#NUM!
						#NUM!
						#NUM!
						#NUM!
						#NUM!
						#NUM!
						#NUM!
						#NUM!
						#NUM!
						#NUM!
						#NUM!
						#NUM!
						#NUM!
						#NUM!
						#NUM!
						#NUM!
						#NUM!
						#NUM!
						#NUM!
						#NUM!
						#NUM!
						#NUM!
						#NUM!
						#NUM!
						#NUM!
						#NUM!
						#NUM!
						#NUM!
						#NUM!
						#NUM!
						#NUM!
						#NUM!
						#NUM!
						#NUM!
						#NUM!
						#NUM!
						#NUM!
						#NUM!
						#NUM!
						#NUM!
						#NUM!
						#NUM!
						#NUM!
						#NUM!
						#NUM!
						#NUM!
						#NUM!
						#NUM!
						#NUM!
						#NUM!
						#NUM!
						#NUM!
						#NUM!
						#NUM!
						#NUM!
						#NUM!
						#NUM!
						#NUM!
						#NUM!
						#NUM!
						#NUM!
						#NUM!
						#NUM!
						#NUM!
						#NUM!
						#NUM!
						#NUM!
						#NUM!
						#NUM!
						#NUM!
						#NUM!
						#NUM!
						#NUM!
						#NUM!
						#NUM!
						#NUM!
						#NUM!
						#NUM!
						#NUM!
						#NUM!
						#NUM!
						#NUM!
						#NUM!
						#NUM!
						#NUM!
						#NUM!
						#NUM!
						#NUM!
						#NUM!
						#NUM!
						#NUM!
						#NUM!
						#NUM!
						#NUM!
						#NUM!
						#NUM!
						#NUM!
						#NUM!
						#NUM!
						#NUM!
						#NUM!
						#NUM!
						#NUM!
						#NUM!
						#NUM!
						#NUM!
						#NUM!
						#NUM!
						#NUM!
						#NUM!
						#NUM!
						#NUM!
						#NUM!
						#NUM!
						#NUM!
						#NUM!
						#NUM!
						#NUM!
						#NUM!
						#NUM!
						#NUM!
						#NUM!
						#NUM!
						#NUM!
						#NUM!
						#NUM!
						#NUM!
						#NUM!
						#NUM!
						#NUM!
						#NUM!
						#NUM!
						#NUM!
						#NUM!
						#NUM!
						#NUM!
						#NUM!
						#NUM!
						#NUM!
						#NUM!
						#NUM!
						#NUM!
						#NUM!
						#NUM!
						#NUM!
						#NUM!
						#NUM!
						#NUM!
						#NUM!
						#NUM!
						#NUM!
						#NUM!
						#NUM!
						#NUM!
						#NUM!
						#NUM!
						#NUM!
						#NUM!
						#NUM!
						#NUM!
						#NUM!
						#NUM!
						#NUM!
						#NUM!
						#NUM!
						#NUM!
						#NUM!
						#NUM!
						#NUM!
						#NUM!
						#NUM!
						#NUM!
						#NUM!
						#NUM!
						#NUM!
						#NUM!
						#NUM!
						#NUM!
						#NUM!
						#NUM!
						#NUM!
						#NUM!
						#NUM!
						#NUM!
						#NUM!
						#NUM!
						#NUM!
						#NUM!
						#NUM!
						#NUM!
						#NUM!
						#NUM!
						#NUM!
						#NUM!
						#NUM!
						#NUM!
						#NUM!
						#NUM!
						#NUM!
						#NUM!
						#NUM!
						#NUM!
						#NUM!
						#NUM!
						#NUM!
						#NUM!
						#NUM!
						#NUM!
						#NUM!
						#NUM!
						#NUM!
						#NUM!
						#NUM!
						#NUM!
						#NUM!
						#NUM!
						#NUM!
						#NUM!
						#NUM!
						#NUM!
						#NUM!
						#NUM!
						#NUM!
						#NUM!
						#NUM!
						#NUM!
						#NUM!
						#NUM!
						#NUM!
						#NUM!
						#NUM!
						#NUM!
						#NUM!
						#NUM!
						#NUM!
						#NUM!
						#NUM!
						#NUM!
						#NUM!
						#NUM!
						#NUM!
						#NUM!
						#NUM!
						#NUM!
						#NUM!
						#NUM!
						#NUM!
						#NUM!
						#NUM!
						#NUM!
						#NUM!
						#NUM!
						#NUM!
						#NUM!
						#NUM!
						#NUM!
						#NUM!
						#NUM!
						#NUM!
						#NUM!
						#NUM!
						#NUM!
						#NUM!
						#NUM!
						#NUM!
						#NUM!
						#NUM!
						#NUM!
						#NUM!
						#NUM!
						#NUM!
						#NUM!
						#NUM!
						#NUM!
						#NUM!
						#NUM!
						#NUM!
						#NUM!
						#NUM!
						#NUM!
						#NUM!
						#NUM!
						#NUM!
						#NUM!
						#NUM!
						#NUM!
						#NUM!
						#NUM!
						#NUM!
						#NUM!
						#NUM!
						#NUM!
						#NUM!
						#NUM!
						#NUM!
						#NUM!
						#NUM!
						#NUM!
						#NUM!
						#NUM!
						#NUM!
						#NUM!
						#NUM!
						#NUM!
						#NUM!
						#NUM!
						#NUM!
						#NUM!
						#NUM!
						#NUM!
						#NUM!
						#NUM!
						#NUM!
						#NUM!
						#NUM!
						#NUM!
						#NUM!
						#NUM!
						#NUM!
						#NUM!
						#NUM!
						#NUM!
						#NUM!
						#NUM!
						#NUM!
						#NUM!
						#NUM!
						#NUM!
						#NUM!
						#NUM!
						#NUM!
						#NUM!
						#NUM!
						#NUM!
						#NUM!
						#NUM!
						#NUM!
						#NUM!
						#NUM!
						#NUM!
						#NUM!
						#NUM!
						#NUM!
						#NUM!
						#NUM!
						#NUM!
						#NUM!
						#NUM!
						#NUM!
						#NUM!
						#NUM!
						#NUM!
						#NUM!
						#NUM!
						#NUM!
						#NUM!
						#NUM!
						#NUM!
						#NUM!
						#NUM!
						#NUM!
						#NUM!
						#NUM!
						#NUM!
						#NUM!
						#NUM!
						#NUM!
						#NUM!
						#NUM!
						#NUM!
						#NUM!
						#NUM!
						#NUM!
						#NUM!
						#NUM!
						#NUM!
						#NUM!
						#NUM!
						#NUM!
						#NUM!
						#NUM!
						#NUM!
						#NUM!
						#NUM!
						#NUM!
						#NUM!
						#NUM!
						#NUM!
						#NUM!
						#NUM!
						#NUM!
						#NUM!
						#NUM!
						#NUM!
						#NUM!
						#NUM!
						#NUM!
						#NUM!
						#NUM!
						#NUM!
						#NUM!
						#NUM!
						#NUM!
						#NUM!
						#NUM!
						#NUM!
						#NUM!
						#NUM!
						#NUM!
						#NUM!
						#NUM!
						#NUM!
						#NUM!
						#NUM!
						#NUM!
						#NUM!
						#NUM!
						#NUM!
						#NUM!
						#NUM!
						#NUM!
						#NUM!
						#NUM!
						#NUM!
						#NUM!
						#NUM!
						#NUM!
						#NUM!
						#NUM!
						#NUM!
						#NUM!
						#NUM!
						#NUM!
						#NUM!
						#NUM!
						#NUM!
						#NUM!
						#NUM!
						#NUM!
						#NUM!
						#NUM!
						#NUM!
						#NUM!
						#NUM!
						#NUM!
						#NUM!
						#NUM!
						#NUM!
						#NUM!
						#NUM!
						#NUM!
						#NUM!
						#NUM!
						#NUM!
						#NUM!
						#NUM!
						#NUM!
						#NUM!
						#NUM!
						#NUM!
						#NUM!
						#NUM!
						#NUM!
						#NUM!
						#NUM!
						#NUM!
						#NUM!
						#NUM!
						#NUM!
						#NUM!
						#NUM!
						#NUM!
						#NUM!
						#NUM!
						#NUM!
						#NUM!
						#NUM!
						#NUM!
						#NUM!
						#NUM!
						#NUM!
						#NUM!
						#NUM!
						#NUM!
						#NUM!
						#NUM!
						#NUM!
						#NUM!
						#NUM!
						#NUM!
						#NUM!
						#NUM!
						#NUM!
						#NUM!
						#NUM!
						#NUM!
						#NUM!
						#NUM!
						#NUM!
						#NUM!
						#NUM!
						#NUM!
						#NUM!
						#NUM!
						#NUM!
						#NUM!
						#NUM!
						#NUM!
						#NUM!
						#NUM!
						#NUM!
						#NUM!
						#NUM!
						#NUM!
						#NUM!
						#NUM!
						#NUM!
						#NUM!
						#NUM!
						#NUM!
						#NUM!
						#NUM!
						#NUM!
						#NUM!
						#NUM!
						#NUM!
						#NUM!
						#NUM!
						#NUM!
						#NUM!
						#NUM!
						#NUM!
						#NUM!
						#NUM!
						#NUM!
						#NUM!
						#NUM!
						#NUM!
						#NUM!
						#NUM!
						#NUM!
						#NUM!
						#NUM!
						#NUM!
						#NUM!
						#NUM!
						#NUM!
						#NUM!
						#NUM!
						#NUM!
						#NUM!
						#NUM!
						#NUM!
						#NUM!
						#NUM!
						#NUM!
						#NUM!
						#NUM!
						#NUM!
						#NUM!
						#NUM!
						#NUM!
						#NUM!
						#NUM!
						#NUM!
						#NUM!
						#NUM!
						#NUM!
						#NUM!
						#NUM!
						#NUM!
						#NUM!
						#NUM!
						#NUM!
						#NUM!
						#NUM!
						#NUM!
						#NUM!
						#NUM!
						#NUM!
						#NUM!
						#NUM!
						#NUM!
						#NUM!
						#NUM!
						#NUM!
						#NUM!
						#NUM!
						#NUM!
						#NUM!
						#NUM!
						#NUM!
						#NUM!
						#NUM!
						#NUM!
						#NUM!
						#NUM!
						#NUM!
						#NUM!
						#NUM!
						#NUM!
						#NUM!
						#NUM!
						#NUM!
						#NUM!
						#NUM!
						#NUM!
						#NUM!
						#NUM!
						#NUM!
						#NUM!
						#NUM!
						#NUM!
						#NUM!
						#NUM!
						#NUM!
						#NUM!
						#NUM!
						#NUM!
						#NUM!
						#NUM!
						#NUM!
						#NUM!
						#NUM!
						#NUM!
						#NUM!
						#NUM!
						#NUM!
						#NUM!
						#NUM!
						#NUM!
						#NUM!
						#NUM!
						#NUM!
						#NUM!
						#NUM!
						#NUM!
						#NUM!
						#NUM!
						#NUM!
						#NUM!
						#NUM!
						#NUM!
						#NUM!
						#NUM!
						#NUM!
						#NUM!
						#NUM!
						#NUM!
						#NUM!
						#NUM!
						#NUM!
						#NUM!
						#NUM!
						#NUM!
						#NUM!
						#NUM!
						#NUM!
						#NUM!
						#NUM!
						#NUM!
						#NUM!
						#NUM!
						#NUM!
						#NUM!
						#NUM!
						#NUM!
						#NUM!
						#NUM!
						#NUM!
						#NUM!
						#NUM!
						#NUM!
						#NUM!
						#NUM!
						#NUM!
						#NUM!
						#NUM!
						#NUM!
						#NUM!
						#NUM!
						#NUM!
						#NUM!
						#NUM!
						#NUM!
						#NUM!
						#NUM!
						#NUM!
						#NUM!
						#NUM!
						#NUM!
						#NUM!
						#NUM!
						#NUM!
						#NUM!
						#NUM!
						#NUM!
						#NUM!
						#NUM!
						#NUM!
						#NUM!
						#NUM!
						#NUM!
						#NUM!
						#NUM!
						#NUM!
						#NUM!
						#NUM!
						#NUM!
						#NUM!
						#NUM!
						#NUM!
						#NUM!
						#NUM!
						#NUM!
						#NUM!
						#NUM!
						#NUM!
						#NUM!
						#NUM!
						#NUM!
						#NUM!
						#NUM!
						#NUM!
						#NUM!
						#NUM!
						#NUM!
						#NUM!
						#NUM!
						#NUM!
						#NUM!
						#NUM!
						#NUM!
						#NUM!
						#NUM!
						#NUM!
						#NUM!
						#NUM!
						#NUM!
						#NUM!
						#NUM!
						#NUM!
						#NUM!
						#NUM!
						#NUM!
						#NUM!
						#NUM!
						#NUM!
						#NUM!
						#NUM!
						#NUM!
						#NUM!
						#NUM!
						#NUM!
						#NUM!
						#NUM!
						#NUM!
						#NUM!
						#NUM!
						#NUM!
						#NUM!
						#NUM!
						#NUM!
						#NUM!
						#NUM!
						#NUM!
						#NUM!
						#NUM!
						#NUM!
						#NUM!
						#NUM!
						#NUM!
						#NUM!
						#NUM!
						#NUM!
						#NUM!
						#NUM!
						#NUM!
						#NUM!
						#NUM!
						#NUM!
						#NUM!
						#NUM!
						#NUM!
						#NUM!
						#NUM!
						#NUM!
						#NUM!
						#NUM!
						#NUM!
						#NUM!
						#NUM!
						#NUM!
						#NUM!
						#NUM!
						#NUM!
						#NUM!
						#NUM!
						#NUM!
						#NUM!
						#NUM!
						#NUM!
						#NUM!
						#NUM!
						#NUM!
						#NUM!
						#NUM!
						#NUM!
						#NUM!
						#NUM!
						#NUM!
						#NUM!
						#NUM!
						#NUM!
						#NUM!
						#NUM!
						#NUM!
						#NUM!
						#NUM!
						#NUM!
						#NUM!
						#NUM!
						#NUM!
						#NUM!
						#NUM!
						#NUM!
						#NUM!
						#NUM!
						#NUM!
						#NUM!
						#NUM!
						#NUM!
						#NUM!
						#NUM!
						#NUM!
						#NUM!
						#NUM!
						#NUM!
						#NUM!
						#NUM!
						#NUM!
						#NUM!
						#NUM!
						#NUM!
						#NUM!
						#NUM!
						#NUM!
						#NUM!
						#NUM!
						#NUM!
						#NUM!
						#NUM!
						#NUM!
						#NUM!
						#NUM!
						#NUM!
						#NUM!
						#NUM!
						#NUM!
						#NUM!
						#NUM!
						#NUM!
						#NUM!
						#NUM!
						#NUM!
						#NUM!
						#NUM!
						#NUM!
						#NUM!
						#NUM!
						#NUM!
						#NUM!
						#NUM!
						#NUM!
						#NUM!
						#NUM!
						#NUM!
						#NUM!
						#NUM!
						#NUM!
						#NUM!
						#NUM!
						#NUM!
						#NUM!
						#NUM!
						#NUM!
						#NUM!
						#NUM!
						#NUM!
						#NUM!
						#NUM!
						#NUM!
						#NUM!
						#NUM!
						#NUM!
						#NUM!
						#NUM!
						#NUM!
						#NUM!
						#NUM!
						#NUM!
						#NUM!
						#NUM!
						#NUM!
						#NUM!
						#NUM!
						#NUM!
						#NUM!
						#NUM!
						#NUM!
						#NUM!
						#NUM!
						#NUM!
						#NUM!
						#NUM!
						#NUM!
						#NUM!
						#NUM!
						#NUM!
						#NUM!
						#NUM!
						#NUM!
						#NUM!
						#NUM!
						#NUM!
						#NUM!
						#NUM!
						#NUM!
						#NUM!
						#NUM!
						#NUM!
						#NUM!
						#NUM!
						#NUM!
						#NUM!
						#NUM!
						#NUM!
						#NUM!
						#NUM!
						#NUM!
						#NUM!
						#NUM!
						#NUM!
						#NUM!
						#NUM!
						#NUM!
						#NUM!
						#NUM!
						#NUM!
						#NUM!
						#NUM!
						#NUM!
						#NUM!
						#NUM!
						#NUM!
						#NUM!
						#NUM!
						#NUM!
						#NUM!
						#NUM!
						#NUM!
						#NUM!
						#NUM!
						#NUM!
						#NUM!
						#NUM!
						#NUM!
						#NUM!
						#NUM!
						#NUM!
						#NUM!
						#NUM!
						#NUM!
						#NUM!
						#NUM!
						#NUM!
						#NUM!
						#NUM!
						#NUM!
						#NUM!
						#NUM!
						#NUM!
						#NUM!
						#NUM!
						#NUM!
						#NUM!
						#NUM!
						#NUM!
						#NUM!
						#NUM!
						#NUM!
						#NUM!
						#NUM!
						#NUM!
						#NUM!
						#NUM!
						#NUM!
						#NUM!
						#NUM!
						#NUM!
						#NUM!
						#NUM!
						#NUM!
						#NUM!
						#NUM!
						#NUM!
						#NUM!
						#NUM!
						#NUM!
						#NUM!
						#NUM!
						#NUM!
						#NUM!
						#NUM!
						#NUM!
						#NUM!
						#NUM!
						#NUM!
						#NUM!
						#NUM!
						#NUM!
						#NUM!
						#NUM!
						#NUM!
						#NUM!
						#NUM!
						#NUM!
						#NUM!
						#NUM!
						#NUM!
						#NUM!
						#NUM!
						#NUM!
						#NUM!
						#NUM!
						#NUM!
						#NUM!
						#NUM!
						#NUM!
						#NUM!
						#NUM!
						#NUM!
						#NUM!
						#NUM!
						#NUM!
						#NUM!
						#NUM!
						#NUM!
						#NUM!
						#NUM!
						#NUM!
						#NUM!
						#NUM!
						#NUM!
						#NUM!
						#NUM!
						#NUM!
						#NUM!
						#NUM!
						#NUM!
						#NUM!
						#NUM!
						#NUM!
						#NUM!
						#NUM!
						#NUM!
						#NUM!
						#NUM!
						#NUM!
						#NUM!
						#NUM!
						#NUM!
						#NUM!
						#NUM!
						#NUM!
						#NUM!
						#NUM!
						#NUM!
						#NUM!
						#NUM!
						#NUM!
						#NUM!
						#NUM!
						#NUM!
						#NUM!
						#NUM!
						#NUM!
						#NUM!
						#NUM!
						#NUM!
						#NUM!
						#NUM!
						#NUM!
						#NUM!
						#NUM!
						#NUM!
						#NUM!
						#NUM!
						#NUM!
						#NUM!
						#NUM!
						#NUM!
						#NUM!
						#NUM!
						#NUM!
						#NUM!
						#NUM!
						#NUM!
						#NUM!
						#NUM!
						#NUM!
						#NUM!
						#NUM!
						#NUM!
						#NUM!
						#NUM!
						#NUM!
						#NUM!
						#NUM!
						#NUM!
						#NUM!
						#NUM!
						#NUM!
						#NUM!
						#NUM!
						#NUM!
						#NUM!
						#NUM!
						#NUM!
						#NUM!
						#NUM!
						#NUM!
						#NUM!
						#NUM!
						#NUM!
						#NUM!
						#NUM!
						#NUM!
						#NUM!
						#NUM!
						#NUM!
						#NUM!
						#NUM!
						#NUM!
						#NUM!
						#NUM!
						#NUM!
						#NUM!
						#NUM!
						#NUM!
						#NUM!
						#NUM!
						#NUM!
						#NUM!
						#NUM!
						#NUM!
						#NUM!
						#NUM!
						#NUM!
						#NUM!
						#NUM!
						#NUM!
						#NUM!
						#NUM!
						#NUM!
						#NUM!
						#NUM!
						#NUM!
						#NUM!
						#NUM!
						#NUM!
						#NUM!
						#NUM!
						#NUM!
						#NUM!
						#NUM!
						#NUM!
						#NUM!
						#NUM!
						#NUM!
						#NUM!
						#NUM!
						#NUM!
						#NUM!
						#NUM!
						#NUM!
						#NUM!
						#NUM!
						#NUM!
						#NUM!
						#NUM!
						#NUM!
						#NUM!
						#NUM!
						#NUM!
						#NUM!
						#NUM!
						#NUM!
						#NUM!
						#NUM!
						#NUM!
						#NUM!
						#NUM!
						#NUM!
						#NUM!
						#NUM!
						#NUM!
						#NUM!
						#NUM!
						#NUM!
						#NUM!
						#NUM!
						#NUM!
						#NUM!
						#NUM!
						#NUM!
						#NUM!
						#NUM!
						#NUM!
						#NUM!
						#NUM!
						#NUM!
						#NUM!
						#NUM!
						#NUM!
						#NUM!
						#NUM!
						#NUM!
						#NUM!
						#NUM!
						#NUM!
						#NUM!
						#NUM!
						#NUM!
						#NUM!
						#NUM!
						#NUM!
						#NUM!
						#NUM!
						#NUM!
						#NUM!
						#NUM!
						#NUM!
						#NUM!
						#NUM!
						#NUM!
						#NUM!
						#NUM!
						#NUM!
						#NUM!
						#NUM!
						#NUM!
						#NUM!
						#NUM!
						#NUM!
						#NUM!
						#NUM!
						#NUM!
						#NUM!
						#NUM!
						#NUM!
						#NUM!
						#NUM!
						#NUM!
						#NUM!
						#NUM!
						#NUM!
						#NUM!
						#NUM!
						#NUM!
						#NUM!
						#NUM!
						#NUM!
						#NUM!
						#NUM!
						#NUM!
						#NUM!
						#NUM!
						#NUM!
						#NUM!
						#NUM!
						#NUM!
						#NUM!
						#NUM!
						#NUM!
						#NUM!
						#NUM!
						#NUM!
						#NUM!
						#NUM!
						#NUM!
						#NUM!
						#NUM!
						#NUM!
						#NUM!
						#NUM!
						#NUM!
						#NUM!
						#NUM!
						#NUM!
						#NUM!
						#NUM!
						#NUM!
						#NUM!
						#NUM!
						#NUM!
						#NUM!
						#NUM!
						#NUM!
						#NUM!
						#NUM!
						#NUM!
						#NUM!
						#NUM!
						#NUM!
						#NUM!
						#NUM!
						#NUM!
						#NUM!
						#NUM!
						#NUM!
						#NUM!
						#NUM!
						#NUM!
						#NUM!
						#NUM!
						#NUM!
						#NUM!
						#NUM!
						#NUM!
						#NUM!
						#NUM!
						#NUM!
						#NUM!
						#NUM!
						#NUM!
						#NUM!
						#NUM!
						#NUM!
						#NUM!
						#NUM!
						#NUM!
						#NUM!
						#NUM!
						#NUM!
						#NUM!
						#NUM!
						#NUM!
						#NUM!
						#NUM!
						#NUM!
						#NUM!
						#NUM!
						#NUM!
						#NUM!
						#NUM!
						#NUM!
						#NUM!
						#NUM!
						#NUM!
						#NUM!
						#NUM!
						#NUM!
						#NUM!
						#NUM!
						#NUM!
						#NUM!
						#NUM!
						#NUM!
						#NUM!
						#NUM!
						#NUM!
						#NUM!
						#NUM!
						#NUM!
						#NUM!
						#NUM!
						#NUM!
						#NUM!
						#NUM!
						#NUM!
						#NUM!
						#NUM!
						#NUM!
						#NUM!
						#NUM!
						#NUM!
						#NUM!
						#NUM!
						#NUM!
						#NUM!
						#NUM!
						#NUM!
						#NUM!
						#NUM!
						#NUM!
						#NUM!
						#NUM!
						#NUM!
						#NUM!
						#NUM!
						#NUM!
						#NUM!
						#NUM!
						#NUM!
						#NUM!
						#NUM!
						#NUM!
						#NUM!
						#NUM!
						#NUM!
						#NUM!
						#NUM!
						#NUM!
						#NUM!
						#NUM!
						#NUM!
						#NUM!
						#NUM!
						#NUM!
						#NUM!
						#NUM!
						#NUM!
						#NUM!
						#NUM!
						#NUM!
						#NUM!
						#NUM!
						#NUM!
						#NUM!
						#NUM!
						#NUM!
						#NUM!
						#NUM!
						#NUM!
						#NUM!
						#NUM!
						#NUM!
						#NUM!
						#NUM!
						#NUM!
						#NUM!
						#NUM!
						#NUM!
						#NUM!
						#NUM!
						#NUM!
						#NUM!
						#NUM!
						#NUM!
						#NUM!
						#NUM!
						#NUM!
						#NUM!
						#NUM!
						#NUM!
						#NUM!
						#NUM!
						#NUM!
						#NUM!
						#NUM!
						#NUM!
						#NUM!
						#NUM!
						#NUM!
						#NUM!
						#NUM!
						#NUM!
						#NUM!
						#NUM!
						#NUM!
						#NUM!
						#NUM!
						#NUM!
						#NUM!
						#NUM!
						#NUM!
						#NUM!
						#NUM!
						#NUM!
						#NUM!
						#NUM!
						#NUM!
						#NUM!
						#NUM!
						#NUM!
						#NUM!
						#NUM!
						#NUM!
						#NUM!
						#NUM!
						#NUM!
						#NUM!
						#NUM!
						#NUM!
						#NUM!
						#NUM!
						#NUM!
						#NUM!
						#NUM!
						#NUM!
						#NUM!
						#NUM!
						#NUM!
						#NUM!
						#NUM!
						#NUM!
						#NUM!
						#NUM!
						#NUM!
						#NUM!
						#NUM!
						#NUM!
						#NUM!
						#NUM!
						#NUM!
						#NUM!
						#NUM!
						#NUM!
						#NUM!
						#NUM!
						#NUM!
						#NUM!
						#NUM!
						#NUM!
						#NUM!
						#NUM!
						#NUM!
						#NUM!
						#NUM!
						#NUM!
						#NUM!
						#NUM!
						#NUM!
						#NUM!
						#NUM!
						#NUM!
						#NUM!
						#NUM!
						#NUM!
						#NUM!
						#NUM!
						#NUM!
						#NUM!
						#NUM!
						#NUM!
						#NUM!
						#NUM!
						#NUM!
						#NUM!
						#NUM!
						#NUM!
						#NUM!
						#NUM!
						#NUM!
						#NUM!
						#NUM!
						#NUM!
						#NUM!
						#NUM!
						#NUM!
						#NUM!
						#NUM!
						#NUM!
						#NUM!
						#NUM!
						#NUM!
						#NUM!
						#NUM!
						#NUM!
						#NUM!
						#NUM!
						#NUM!
						#NUM!
						#NUM!
						#NUM!
						#NUM!
						#NUM!
						#NUM!
						#NUM!
						#NUM!
						#NUM!
						#NUM!
						#NUM!
						#NUM!
						#NUM!
						#NUM!
						#NUM!
						#NUM!
						#NUM!
						#NUM!
						#NUM!
						#NUM!
						#NUM!
						#NUM!
						#NUM!
						#NUM!
						#NUM!
						#NUM!
						#NUM!
						#NUM!
						#NUM!
						#NUM!
						#NUM!
						#NUM!
						#NUM!
						#NUM!
						#NUM!
						#NUM!
						#NUM!
						#NUM!
						#NUM!
						#NUM!
						#NUM!
						#NUM!
						#NUM!
						#NUM!
						#NUM!
						#NUM!
						#NUM!
						#NUM!
						#NUM!
						#NUM!
						#NUM!
						#NUM!
						#NUM!
						#NUM!
						#NUM!
						#NUM!
						#NUM!
						#NUM!
						#NUM!
						#NUM!
						#NUM!
						#NUM!
						#NUM!
						#NUM!
						#NUM!
						#NUM!
						#NUM!
						#NUM!
						#NUM!
						#NUM!
						#NUM!
						#NUM!
						#NUM!
						#NUM!
						#NUM!
						#NUM!
						#NUM!
						#NUM!
						#NUM!
						#NUM!
						#NUM!
						#NUM!
						#NUM!
						#NUM!
						#NUM!
						#NUM!
						#NUM!
						#NUM!
						#NUM!
						#NUM!
						#NUM!
						#NUM!
						#NUM!
						#NUM!
						#NUM!
						#NUM!
						#NUM!
						#NUM!
						#NUM!
						#NUM!
						#NUM!
						#NUM!
						#NUM!
						#NUM!
						#NUM!
						#NUM!
						#NUM!
						#NUM!
						#NUM!
						#NUM!
						#NUM!
						#NUM!
						#NUM!
						#NUM!
						#NUM!
						#NUM!
						#NUM!
						#NUM!
						#NUM!
						#NUM!
						#NUM!
						#NUM!
						#NUM!
						#NUM!
						#NUM!
						#NUM!
						#NUM!
						#NUM!
						#NUM!
						#NUM!
						#NUM!
						#NUM!
						#NUM!
						#NUM!
						#NUM!
						#NUM!
						#NUM!
						#NUM!
						#NUM!
						#NUM!
						#NUM!
						#NUM!
						#NUM!
						#NUM!
						#NUM!
						#NUM!
						#NUM!
						#NUM!
						#NUM!
						#NUM!
						#NUM!
						#NUM!
						#NUM!
						#NUM!
						#NUM!
						#NUM!
						#NUM!
						#NUM!
						#NUM!
						#NUM!
						#NUM!
						#NUM!
						#NUM!
						#NUM!
						#NUM!
						#NUM!
						#NUM!
						#NUM!
						#NUM!
						#NUM!
						#NUM!
						#NUM!
						#NUM!
						#NUM!
						#NUM!
						#NUM!
						#NUM!
						#NUM!
						#NUM!
						#NUM!
						#NUM!
						#NUM!
						#NUM!
						#NUM!
						#NUM!
						#NUM!
						#NUM!
						#NUM!
						#NUM!
						#NUM!
						#NUM!
						#NUM!
						#NUM!
						#NUM!
						#NUM!
						#NUM!
						#NUM!
						#NUM!
						#NUM!
						#NUM!
						#NUM!
						#NUM!
						#NUM!
						#NUM!
						#NUM!
						#NUM!
						#NUM!
						#NUM!
						#NUM!
						#NUM!
						#NUM!
						#NUM!
						#NUM!
						#NUM!
						#NUM!
						#NUM!
						#NUM!
						#NUM!
						#NUM!
						#NUM!
						#NUM!
						#NUM!
						#NUM!
						#NUM!
						#NUM!
						#NUM!
						#NUM!
						#NUM!
						#NUM!
						#NUM!
						#NUM!
						#NUM!
						#NUM!
						#NUM!
						#NUM!
						#NUM!
						#NUM!
						#NUM!
						#NUM!
						#NUM!
						#NUM!
						#NUM!
						#NUM!
						#NUM!
						#NUM!
						#NUM!
						#NUM!
						#NUM!
						#NUM!
						#NUM!
						#NUM!
						#NUM!
						#NUM!
						#NUM!
						#NUM!
						#NUM!
						#NUM!
						#NUM!
						#NUM!
						#NUM!
						#NUM!
						#NUM!
						#NUM!
						#NUM!
						#NUM!
						#NUM!
						#NUM!
						#NUM!
						#NUM!
						#NUM!
						#NUM!
						#NUM!
						#NUM!
						#NUM!
						#NUM!
						#NUM!
						#NUM!
						#NUM!
						#NUM!
						#NUM!
						#NUM!
						#NUM!
						#NUM!
						#NUM!
						#NUM!
						#NUM!
						#NUM!
						#NUM!
						#NUM!
						#NUM!
						#NUM!
						#NUM!
						#NUM!
						#NUM!
						#NUM!
						#NUM!
						#NUM!
						#NUM!
						#NUM!
						#NUM!
						#NUM!
						#NUM!
						#NUM!
						#NUM!
						#NUM!
						#NUM!
						#NUM!
						#NUM!
						#NUM!
						#NUM!
						#NUM!
						#NUM!
						#NUM!
						#NUM!
						#NUM!
						#NUM!
						#NUM!
						#NUM!
						#NUM!
						#NUM!
						#NUM!
						#NUM!
						#NUM!
						#NUM!
						#NUM!
						#NUM!
						#NUM!
						#NUM!
						#NUM!
						#NUM!
						#NUM!
						#NUM!
						#NUM!
						#NUM!
						#NUM!
						#NUM!
						#NUM!
						#NUM!
						#NUM!
						#NUM!
						#NUM!
						#NUM!
						#NUM!
						#NUM!
						#NUM!
						#NUM!
						#NUM!
						#NUM!
						#NUM!
						#NUM!
						#NUM!
						#NUM!
						#NUM!
						#NUM!
						#NUM!
						#NUM!
						#NUM!
						#NUM!
						#NUM!
						#NUM!
						#NUM!
						#NUM!
						#NUM!
						#NUM!
						#NUM!
						#NUM!
						#NUM!
						#NUM!
						#NUM!
						#NUM!
						#NUM!
						#NUM!
						#NUM!
						#NUM!
						#NUM!
						#NUM!
						#NUM!
						#NUM!
						#NUM!
						#NUM!
						#NUM!
						#NUM!
						#NUM!
						#NUM!
						#NUM!
						#NUM!
						#NUM!
						#NUM!
						#NUM!
						#NUM!
						#NUM!
						#NUM!
						#NUM!
						#NUM!
						#NUM!
						#NUM!
						#NUM!
						#NUM!
						#NUM!
						#NUM!
						#NUM!
						#NUM!
[truncated: 1,046,572+ more rows]
