# Supplementary material for: Expression profiling of spinal cord dorsal horn in a rat model of complex regional pain syndrome type-I uncovers potential mechanisms mediating pain and neuroinflammation responses
Source: J Neuroinflammation. 2020 May 23;17:162. doi: 10.1186/s12974-020-01834-0 (PMC7245895; doi:10.1186/s12974-020-01834-0)
Supplement: Supplementary file 7 — Additional file 7: Suppl. Table 7. MF result of the upregulated DEGs in CPIP. [file 12974_2020_1834_MOESM7_ESM.xlsx]

## Sheet: Up MF
Category	Term		Count	%	PValue	#VALUE!	Genes	List Total	Pop Hits	Pop Total	Fold Enrichment	Bonferroni	Benjamini	FDR
GOTERM_MF_DIRECT	GO:0005547~phosphatidylinositol-3,4,5-trisphosphate binding	phosphatidylinositol-3,4,5-trisphosphate binding	3	0.928793	0.0994843	1.00225	DAPP1, MYO1G, BTK	235	38	16650	5.59351	1	0.700832	76.245
GOTERM_MF_DIRECT	GO:0001609~G-protein coupled adenosine receptor activity	G-protein coupled adenosine receptor activity	2	0.619195	0.0943426	1.02529	ADORA3, LOC100911796	235	7	16650	20.2432	1	0.692482	74.3154
GOTERM_MF_DIRECT	GO:0016176~superoxide-generating NADPH oxidase activator activity	superoxide-generating NADPH oxidase activator activity	2	0.619195	0.0943426	1.02529	NCF1, NCF4	235	7	16650	20.2432	1	0.692482	74.3154
GOTERM_MF_DIRECT	GO:0020037~heme binding	heme binding	6	1.85759	0.0849039	1.07107	CYBA, CYBB, TBXAS1, LOC100363502, CYP2D1, MB	235	166	16650	2.56088	1	0.664539	70.3901
GOTERM_MF_DIRECT	GO:0004126~cytidine deaminase activity	cytidine deaminase activity	2	0.619195	0.0814283	1.08922	APOBEC3B, APOBEC1	235	6	16650	23.617	1	0.661396	68.8097
GOTERM_MF_DIRECT	GO:0005085~guanyl-nucleotide exchange factor activity	guanyl-nucleotide exchange factor activity	4	1.23839	0.0807904	1.09264	DOCK2, RABIF, DOCK8, VAV1	235	72	16650	3.93617	1	0.671709	68.5113
GOTERM_MF_DIRECT	GO:0032403~protein complex binding	protein complex binding	10	3.09598	0.076945	1.11382	CEBPA, FYB, ARPC1B, ITGAL, HCLS1, RIPK3, NCKAP1L, ITGB2, MMP3, CTSH	235	369	16650	1.92008	1	0.66692	66.6554
GOTERM_MF_DIRECT	GO:0003725~double-stranded RNA binding	double-stranded RNA binding	4	1.23839	0.0731274	1.13592	DDX60, TLR7, OAS1G, TLR8	235	69	16650	4.10731	1	0.661899	64.7132
GOTERM_MF_DIRECT	GO:0070891~lipoteichoic acid binding	lipoteichoic acid binding	2	0.619195	0.0683306	1.16538	TLR2, CD6	235	5	16650	28.3404	1	0.651045	62.1241
GOTERM_MF_DIRECT	GO:0005001~transmembrane receptor protein tyrosine phosphatase activity	transmembrane receptor protein tyrosine phosphatase activity	2	0.619195	0.0683306	1.16538	PTPN6, PTPRC	235	5	16650	28.3404	1	0.651045	62.1241
GOTERM_MF_DIRECT	GO:0035325~Toll-like receptor binding	Toll-like receptor binding	2	0.619195	0.0683306	1.16538	TLR2, UNC93B1	235	5	16650	28.3404	1	0.651045	62.1241
GOTERM_MF_DIRECT	GO:0008047~enzyme activator activity	enzyme activator activity	3	0.928793	0.0661491	1.17948	APOBEC1, ALOX5AP, LTC4S	235	30	16650	7.08511	1	0.654335	60.8893
GOTERM_MF_DIRECT	GO:0000982~transcription factor activity, RNA polymerase II core promoter proximal region sequence-specific binding	transcription factor activity, RNA polymerase II core promoter proximal region sequence-specific binding	3	0.928793	0.0585307	1.23262	BATF, ATF3, SPI1	235	28	16650	7.59119	1	0.62421	56.2782
GOTERM_MF_DIRECT	GO:0071723~lipopeptide binding	lipopeptide binding	2	0.619195	0.055047	1.25927	TLR1, TLR2	235	4	16650	35.4255	1	0.618079	54.0061
GOTERM_MF_DIRECT	GO:0019865~immunoglobulin binding	immunoglobulin binding	2	0.619195	0.055047	1.25927	FCGR2B, CD4	235	4	16650	35.4255	1	0.618079	54.0061
GOTERM_MF_DIRECT	GO:0017124~SH3 domain binding	SH3 domain binding	5	1.54799	0.0479015	1.31965	PTPN6, CYBA, NCF1, HCLS1, WAS	235	97	16650	3.65212	1	0.583638	48.999
GOTERM_MF_DIRECT	GO:0019901~protein kinase binding	protein kinase binding	12	3.71517	0.0458326	1.33883	PTPN6, PTPRC, RPS18, TMEM173, FGR, HCLS1, MLXIPL, CD4, ITGB2, CD6, WAS, RGS14	235	438	16650	1.94113	1	0.585851	47.4577
GOTERM_MF_DIRECT	GO:0004464~leukotriene-C4 synthase activity	leukotriene-C4 synthase activity	2	0.619195	0.0415749	1.38117	ALOX5AP, LTC4S	235	3	16650	47.234	1	0.569238	44.1487
GOTERM_MF_DIRECT	GO:0043395~heparan sulfate proteoglycan binding	heparan sulfate proteoglycan binding	3	0.928793	0.0346549	1.46024	PTPRC, CFH, ITGAM	235	21	16650	10.1216	0.999997	0.523202	38.356
GOTERM_MF_DIRECT	GO:0030369~ICAM-3 receptor activity	ICAM-3 receptor activity	2	0.619195	0.0279114	1.55422	ITGAL, ITGB2	235	2	16650	70.8511	0.999959	0.468276	32.1796
GOTERM_MF_DIRECT	GO:0030246~carbohydrate binding	carbohydrate binding	7	2.16718	0.0277523	1.5567	REG3B, CLEC12A, C4B, FCNA, KRT1, CLEC4A1, CLEC7A	235	163	16650	3.04268	0.999957	0.488211	32.0271
GOTERM_MF_DIRECT	GO:0005543~phospholipid binding	phospholipid binding	5	1.54799	0.027284	1.56409	F10, WDFY4, PSD4, PLCB2, BIN2	235	81	16650	4.37352	0.999949	0.506094	31.5767
GOTERM_MF_DIRECT	GO:0004715~non-membrane spanning protein tyrosine kinase activity	non-membrane spanning protein tyrosine kinase activity	4	1.23839	0.0237774	1.62384	FGR, HCK, FES, BTK	235	44	16650	6.44101	0.999814	0.483589	28.1145
GOTERM_MF_DIRECT	GO:0001948~glycoprotein binding	glycoprotein binding	5	1.54799	0.0231659	1.63515	CD4, ITGB2, CD6, ITGAM, TGFB1	235	77	16650	4.60072	0.999768	0.502069	27.4944
GOTERM_MF_DIRECT	GO:0003924~GTPase activity	GTPase activity	8	2.47678	0.0220658	1.65628	LOC100909441, RAB32, GNA15, GNGT2, RAC2, IFI47, MX1, ARHGDIB	235	198	16650	2.86267	0.999653	0.515266	26.3663
GOTERM_MF_DIRECT	GO:0004896~cytokine receptor activity	cytokine receptor activity	4	1.23839	0.0092164	2.03544	IL21R, CX3CR1, CSF2RB, CSF3R	235	31	16650	9.14207	0.96332	0.281472	11.9273
GOTERM_MF_DIRECT	GO:0004872~receptor activity	receptor activity	7	2.16718	0.00815769	2.08843	CD244, TLR2, ITGB2, TREML2, TLR7, CD180, CD200R1	235	124	16650	3.99966	0.946294	0.277412	10.6276
GOTERM_MF_DIRECT	GO:0046982~protein heterodimerization activity	protein heterodimerization activity	17	5.26316	0.00544921	2.26367	CEBPA, ITGAL, IKZF1, TLR1, BCL2A1, TLR2, MLXIPL, ITGB2, LTC4S, TGFB1, ITGAM, CYBA, CYBB, ATF3, CXCL13, ALOX5AP, LOC103690002	235	556	16650	2.16631	0.857824	0.216384	7.22115
GOTERM_MF_DIRECT	GO:0050700~CARD domain binding	CARD domain binding	3	0.928793	0.00394245	2.40423	CARD11, CARD14, CARD9	235	7	16650	30.3647	0.755915	0.182466	5.27438
GOTERM_MF_DIRECT	GO:0042288~MHC class I protein binding	MHC class I protein binding	4	1.23839	0.00302292	2.51957	RGD1561143, RGD1563400, CD244, LOC680910	235	21	16650	13.4954	0.660682	0.164844	4.06779
GOTERM_MF_DIRECT	GO:0008329~signaling pattern recognition receptor activity	signaling pattern recognition receptor activity	3	0.928793	0.00284232	2.54633	FCNA, TLR2, CLEC7A	235	6	16650	35.4255	0.638016	0.18391	3.82914
GOTERM_MF_DIRECT	GO:0043325~phosphatidylinositol-3,4-bisphosphate binding	phosphatidylinositol-3,4-bisphosphate binding	4	1.23839	0.00261801	2.58203	DAPP1, PLEK, NCF1, MYO1G	235	20	16650	14.1702	0.60775	0.20861	3.53197
GOTERM_MF_DIRECT	GO:0004866~endopeptidase inhibitor activity	endopeptidase inhibitor activity	5	1.54799	0.000781921	3.10684	C4A, C3, C4B, LOC100911545, LOC103689965	235	30	16650	11.8085	0.243653	0.088884	1.06725
GOTERM_MF_DIRECT	GO:0019864~IgG binding	IgG binding	4	1.23839	0.000216251	3.66504	LOC100911825, FCGR2B, FCGR1A, FCER1G	235	9	16650	31.4894	0.0743046	0.0378693	0.296225
GOTERM_MF_DIRECT	GO:0016175~superoxide-generating NADPH oxidase activity	superoxide-generating NADPH oxidase activity	4	1.23839	0.000145679	3.8366	CYBA, CYBB, NCF2, NCF1	235	8	16650	35.4255	0.0506816	0.0506816	0.199643
