# Supplementary material for: Expression profiling of spinal cord dorsal horn in a rat model of complex regional pain syndrome type-I uncovers potential mechanisms mediating pain and neuroinflammation responses
Source: J Neuroinflammation. 2020 May 23;17:162. doi: 10.1186/s12974-020-01834-0 (PMC7245895; doi:10.1186/s12974-020-01834-0)
Supplement: Supplementary file 8 — Additional file 8: Suppl. Table 8. MF result of the downregulated DEGs in CPIP. [file 12974_2020_1834_MOESM8_ESM.xlsx]

## Sheet: Down MF
Category	Term		Count	%	PValue	#VALUE!	Genes	List Total	Pop Hits	Pop Total	Fold Enrichment	Bonferroni	Benjamini	FDR
GOTERM_MF_DIRECT	GO:0004601~peroxidase activity	peroxidase activity	2	1.8018	0.0719375	1.14304	HBA2, HBB	63	20	16650	26.4286	0.999507	0.570916	56.4702
GOTERM_MF_DIRECT	GO:0004252~serine-type endopeptidase activity	serine-type endopeptidase activity	4	3.6036	0.0439792	1.35675	LOC683849, CTRB1, LOC102554637, PRSS1	63	211	16650	5.01016	0.989822	0.436416	39.4112
GOTERM_MF_DIRECT	GO:0019843~rRNA binding	rRNA binding	3	2.7027	0.0132434	1.878	RPL9, LOC100360841, LOC100360679	63	47	16650	16.8693	0.743302	0.17656	13.8023
GOTERM_MF_DIRECT	GO:0031720~haptoglobin binding	haptoglobin binding	2	1.8018	0.0111303	1.95349	HBA2, HBB	63	3	16650	176.19	0.68071	0.173269	11.7234
GOTERM_MF_DIRECT	GO:0003735~structural constituent of ribosome	structural constituent of ribosome	8	7.20721	0.000932556	3.03032	RPL35A, RPL9, LOC100360841, LOC100362149, LOC100360679, LOC100359687, RPS6, LOC100361854	63	421	16650	5.02206	0.0907772	0.018853	1.03404
GOTERM_MF_DIRECT	GO:0005506~iron ion binding	iron ion binding	6	5.40541	0.000923816	3.03441	CYP17A1, LOC103694857, HBB-B1, CYP2D3, HBA2, HBB	63	202	16650	7.85007	0.0899656	0.0232926	1.02439
GOTERM_MF_DIRECT	GO:0020037~heme binding	heme binding	6	5.40541	0.000379332	3.42098	CYP17A1, LOC103694857, HBB-B1, CYP2D3, HBA2, HBB	63	166	16650	9.5525	0.03796	0.0128169	0.421792
GOTERM_MF_DIRECT	GO:0019825~oxygen binding	oxygen binding	4	3.6036	0.000185813	3.73092	LOC103694857, HBB-B1, HBA2, HBB	63	30	16650	35.2381	0.0187762	0.00943259	0.206815
GOTERM_MF_DIRECT	GO:0005344~oxygen transporter activity	oxygen transporter activity	4	3.6036	3.85545e-05	4.41392	LOC103694857, HBB-B1, HBA2, HBB	63	18	16650	58.7302	0.00392491	0.00392491	0.0429441
						#NUM!
						#NUM!
						#NUM!
						#NUM!
						#NUM!
						#NUM!
						#NUM!
						#NUM!
						#NUM!
						#NUM!
						#NUM!
						#NUM!
						#NUM!
						#NUM!
						#NUM!
						#NUM!
						#NUM!
						#NUM!
						#NUM!
						#NUM!
						#NUM!
						#NUM!
						#NUM!
						#NUM!
						#NUM!
						#NUM!
						#NUM!
						#NUM!
						#NUM!
						#NUM!
						#NUM!
						#NUM!
						#NUM!
						#NUM!
						#NUM!
						#NUM!
						#NUM!
						#NUM!
						#NUM!
						#NUM!
						#NUM!
						#NUM!
						#NUM!
						#NUM!
						#NUM!
						#NUM!
						#NUM!
						#NUM!
						#NUM!
						#NUM!
						#NUM!
						#NUM!
						#NUM!
						#NUM!
						#NUM!
						#NUM!
						#NUM!
						#NUM!
						#NUM!
						#NUM!
						#NUM!
						#NUM!
						#NUM!
						#NUM!
						#NUM!
						#NUM!
						#NUM!
						#NUM!
						#NUM!
						#NUM!
						#NUM!
						#NUM!
						#NUM!
						#NUM!
						#NUM!
						#NUM!
						#NUM!
						#NUM!
						#NUM!
						#NUM!
						#NUM!
						#NUM!
						#NUM!
						#NUM!
						#NUM!
						#NUM!
						#NUM!
						#NUM!
						#NUM!
						#NUM!
						#NUM!
						#NUM!
						#NUM!
						#NUM!
						#NUM!
						#NUM!
						#NUM!
						#NUM!
						#NUM!
						#NUM!
						#NUM!
						#NUM!
						#NUM!
						#NUM!
						#NUM!
						#NUM!
						#NUM!
						#NUM!
						#NUM!
						#NUM!
						#NUM!
						#NUM!
						#NUM!
						#NUM!
						#NUM!
						#NUM!
						#NUM!
						#NUM!
						#NUM!
						#NUM!
						#NUM!
						#NUM!
						#NUM!
						#NUM!
						#NUM!
						#NUM!
						#NUM!
						#NUM!
						#NUM!
						#NUM!
						#NUM!
						#NUM!
						#NUM!
						#NUM!
						#NUM!
						#NUM!
						#NUM!
						#NUM!
						#NUM!
						#NUM!
						#NUM!
						#NUM!
						#NUM!
						#NUM!
						#NUM!
						#NUM!
						#NUM!
						#NUM!
						#NUM!
						#NUM!
						#NUM!
						#NUM!
						#NUM!
						#NUM!
						#NUM!
						#NUM!
						#NUM!
						#NUM!
						#NUM!
						#NUM!
						#NUM!
						#NUM!
						#NUM!
						#NUM!
						#NUM!
						#NUM!
						#NUM!
						#NUM!
						#NUM!
						#NUM!
						#NUM!
						#NUM!
						#NUM!
						#NUM!
						#NUM!
						#NUM!
						#NUM!
						#NUM!
						#NUM!
						#NUM!
						#NUM!
						#NUM!
						#NUM!
						#NUM!
						#NUM!
						#NUM!
						#NUM!
						#NUM!
						#NUM!
						#NUM!
						#NUM!
						#NUM!
						#NUM!
						#NUM!
						#NUM!
						#NUM!
						#NUM!
						#NUM!
						#NUM!
						#NUM!
						#NUM!
						#NUM!
						#NUM!
						#NUM!
						#NUM!
						#NUM!
						#NUM!
						#NUM!
						#NUM!
						#NUM!
						#NUM!
						#NUM!
						#NUM!
						#NUM!
						#NUM!
						#NUM!
						#NUM!
						#NUM!
						#NUM!
						#NUM!
						#NUM!
						#NUM!
						#NUM!
						#NUM!
						#NUM!
						#NUM!
						#NUM!
						#NUM!
						#NUM!
						#NUM!
						#NUM!
						#NUM!
						#NUM!
						#NUM!
						#NUM!
						#NUM!
						#NUM!
						#NUM!
						#NUM!
						#NUM!
						#NUM!
						#NUM!
						#NUM!
						#NUM!
						#NUM!
						#NUM!
						#NUM!
						#NUM!
						#NUM!
						#NUM!
						#NUM!
						#NUM!
						#NUM!
						#NUM!
						#NUM!
						#NUM!
						#NUM!
						#NUM!
						#NUM!
						#NUM!
						#NUM!
						#NUM!
						#NUM!
						#NUM!
						#NUM!
						#NUM!
						#NUM!
						#NUM!
						#NUM!
						#NUM!
						#NUM!
						#NUM!
						#NUM!
						#NUM!
						#NUM!
						#NUM!
						#NUM!
						#NUM!
						#NUM!
						#NUM!
						#NUM!
						#NUM!
						#NUM!
						#NUM!
						#NUM!
						#NUM!
						#NUM!
						#NUM!
						#NUM!
						#NUM!
						#NUM!
						#NUM!
						#NUM!
						#NUM!
						#NUM!
						#NUM!
						#NUM!
						#NUM!
						#NUM!
						#NUM!
						#NUM!
						#NUM!
						#NUM!
						#NUM!
						#NUM!
						#NUM!
						#NUM!
						#NUM!
						#NUM!
						#NUM!
						#NUM!
						#NUM!
						#NUM!
						#NUM!
						#NUM!
						#NUM!
						#NUM!
						#NUM!
						#NUM!
						#NUM!
						#NUM!
						#NUM!
						#NUM!
						#NUM!
						#NUM!
						#NUM!
						#NUM!
						#NUM!
						#NUM!
						#NUM!
						#NUM!
						#NUM!
						#NUM!
						#NUM!
						#NUM!
						#NUM!
						#NUM!
						#NUM!
						#NUM!
						#NUM!
						#NUM!
						#NUM!
						#NUM!
						#NUM!
						#NUM!
						#NUM!
						#NUM!
						#NUM!
						#NUM!
						#NUM!
						#NUM!
						#NUM!
						#NUM!
						#NUM!
						#NUM!
						#NUM!
						#NUM!
						#NUM!
						#NUM!
						#NUM!
						#NUM!
						#NUM!
						#NUM!
						#NUM!
						#NUM!
						#NUM!
						#NUM!
						#NUM!
						#NUM!
						#NUM!
						#NUM!
						#NUM!
						#NUM!
						#NUM!
						#NUM!
						#NUM!
						#NUM!
						#NUM!
						#NUM!
						#NUM!
						#NUM!
						#NUM!
						#NUM!
						#NUM!
						#NUM!
						#NUM!
						#NUM!
						#NUM!
						#NUM!
						#NUM!
						#NUM!
						#NUM!
						#NUM!
						#NUM!
						#NUM!
						#NUM!
						#NUM!
						#NUM!
						#NUM!
						#NUM!
						#NUM!
						#NUM!
						#NUM!
						#NUM!
						#NUM!
						#NUM!
						#NUM!
						#NUM!
						#NUM!
						#NUM!
						#NUM!
						#NUM!
						#NUM!
						#NUM!
						#NUM!
						#NUM!
						#NUM!
						#NUM!
						#NUM!
						#NUM!
						#NUM!
						#NUM!
						#NUM!
						#NUM!
						#NUM!
						#NUM!
						#NUM!
						#NUM!
						#NUM!
						#NUM!
						#NUM!
						#NUM!
						#NUM!
						#NUM!
						#NUM!
						#NUM!
						#NUM!
						#NUM!
						#NUM!
						#NUM!
						#NUM!
						#NUM!
						#NUM!
						#NUM!
						#NUM!
						#NUM!
						#NUM!
						#NUM!
						#NUM!
						#NUM!
						#NUM!
						#NUM!
						#NUM!
						#NUM!
						#NUM!
						#NUM!
						#NUM!
						#NUM!
						#NUM!
						#NUM!
						#NUM!
						#NUM!
						#NUM!
						#NUM!
						#NUM!
						#NUM!
						#NUM!
						#NUM!
						#NUM!
						#NUM!
						#NUM!
						#NUM!
						#NUM!
						#NUM!
						#NUM!
						#NUM!
						#NUM!
						#NUM!
						#NUM!
						#NUM!
						#NUM!
						#NUM!
						#NUM!
						#NUM!
						#NUM!
						#NUM!
						#NUM!
						#NUM!
						#NUM!
						#NUM!
						#NUM!
						#NUM!
						#NUM!
						#NUM!
						#NUM!
						#NUM!
						#NUM!
						#NUM!
						#NUM!
						#NUM!
						#NUM!
						#NUM!
						#NUM!
						#NUM!
						#NUM!
						#NUM!
						#NUM!
						#NUM!
						#NUM!
						#NUM!
						#NUM!
						#NUM!
						#NUM!
						#NUM!
						#NUM!
						#NUM!
						#NUM!
						#NUM!
						#NUM!
						#NUM!
						#NUM!
						#NUM!
						#NUM!
						#NUM!
						#NUM!
						#NUM!
						#NUM!
						#NUM!
						#NUM!
						#NUM!
						#NUM!
						#NUM!
						#NUM!
						#NUM!
						#NUM!
						#NUM!
						#NUM!
						#NUM!
						#NUM!
						#NUM!
						#NUM!
						#NUM!
						#NUM!
						#NUM!
						#NUM!
						#NUM!
						#NUM!
						#NUM!
						#NUM!
						#NUM!
						#NUM!
						#NUM!
						#NUM!
						#NUM!
						#NUM!
						#NUM!
						#NUM!
						#NUM!
						#NUM!
						#NUM!
						#NUM!
						#NUM!
						#NUM!
						#NUM!
						#NUM!
						#NUM!
						#NUM!
						#NUM!
						#NUM!
						#NUM!
						#NUM!
						#NUM!
						#NUM!
						#NUM!
						#NUM!
						#NUM!
						#NUM!
						#NUM!
						#NUM!
						#NUM!
						#NUM!
						#NUM!
						#NUM!
						#NUM!
						#NUM!
						#NUM!
						#NUM!
						#NUM!
						#NUM!
						#NUM!
						#NUM!
						#NUM!
						#NUM!
						#NUM!
						#NUM!
						#NUM!
						#NUM!
						#NUM!
						#NUM!
						#NUM!
						#NUM!
						#NUM!
						#NUM!
						#NUM!
						#NUM!
						#NUM!
						#NUM!
						#NUM!
						#NUM!
						#NUM!
						#NUM!
						#NUM!
						#NUM!
						#NUM!
						#NUM!
						#NUM!
						#NUM!
						#NUM!
						#NUM!
						#NUM!
						#NUM!
						#NUM!
						#NUM!
						#NUM!
						#NUM!
						#NUM!
						#NUM!
						#NUM!
						#NUM!
						#NUM!
						#NUM!
						#NUM!
						#NUM!
						#NUM!
						#NUM!
						#NUM!
						#NUM!
						#NUM!
						#NUM!
						#NUM!
						#NUM!
						#NUM!
						#NUM!
						#NUM!
						#NUM!
						#NUM!
						#NUM!
						#NUM!
						#NUM!
						#NUM!
						#NUM!
						#NUM!
						#NUM!
						#NUM!
						#NUM!
						#NUM!
						#NUM!
						#NUM!
						#NUM!
						#NUM!
						#NUM!
						#NUM!
						#NUM!
						#NUM!
						#NUM!
						#NUM!
						#NUM!
						#NUM!
						#NUM!
						#NUM!
						#NUM!
						#NUM!
						#NUM!
						#NUM!
						#NUM!
						#NUM!
						#NUM!
						#NUM!
						#NUM!
						#NUM!
						#NUM!
						#NUM!
						#NUM!
						#NUM!
						#NUM!
						#NUM!
						#NUM!
						#NUM!
						#NUM!
						#NUM!
						#NUM!
						#NUM!
						#NUM!
						#NUM!
						#NUM!
						#NUM!
						#NUM!
						#NUM!
						#NUM!
						#NUM!
						#NUM!
						#NUM!
						#NUM!
						#NUM!
						#NUM!
						#NUM!
						#NUM!
						#NUM!
						#NUM!
						#NUM!
						#NUM!
						#NUM!
						#NUM!
						#NUM!
						#NUM!
						#NUM!
						#NUM!
						#NUM!
						#NUM!
						#NUM!
						#NUM!
						#NUM!
						#NUM!
						#NUM!
						#NUM!
						#NUM!
						#NUM!
						#NUM!
						#NUM!
						#NUM!
						#NUM!
						#NUM!
						#NUM!
						#NUM!
						#NUM!
						#NUM!
						#NUM!
						#NUM!
						#NUM!
						#NUM!
						#NUM!
						#NUM!
						#NUM!
						#NUM!
						#NUM!
						#NUM!
						#NUM!
						#NUM!
						#NUM!
						#NUM!
						#NUM!
						#NUM!
						#NUM!
						#NUM!
						#NUM!
						#NUM!
						#NUM!
						#NUM!
						#NUM!
						#NUM!
						#NUM!
						#NUM!
						#NUM!
						#NUM!
						#NUM!
						#NUM!
						#NUM!
						#NUM!
						#NUM!
						#NUM!
						#NUM!
						#NUM!
						#NUM!
						#NUM!
						#NUM!
						#NUM!
						#NUM!
						#NUM!
						#NUM!
						#NUM!
						#NUM!
						#NUM!
						#NUM!
						#NUM!
						#NUM!
						#NUM!
						#NUM!
						#NUM!
						#NUM!
						#NUM!
						#NUM!
						#NUM!
						#NUM!
						#NUM!
						#NUM!
						#NUM!
						#NUM!
						#NUM!
						#NUM!
						#NUM!
						#NUM!
						#NUM!
						#NUM!
						#NUM!
						#NUM!
						#NUM!
						#NUM!
						#NUM!
						#NUM!
						#NUM!
						#NUM!
						#NUM!
						#NUM!
						#NUM!
						#NUM!
						#NUM!
						#NUM!
						#NUM!
						#NUM!
						#NUM!
						#NUM!
						#NUM!
						#NUM!
						#NUM!
						#NUM!
						#NUM!
						#NUM!
						#NUM!
						#NUM!
						#NUM!
						#NUM!
						#NUM!
						#NUM!
						#NUM!
						#NUM!
						#NUM!
						#NUM!
						#NUM!
						#NUM!
						#NUM!
						#NUM!
						#NUM!
						#NUM!
						#NUM!
						#NUM!
						#NUM!
						#NUM!
						#NUM!
						#NUM!
						#NUM!
						#NUM!
						#NUM!
						#NUM!
						#NUM!
						#NUM!
						#NUM!
						#NUM!
						#NUM!
						#NUM!
						#NUM!
						#NUM!
						#NUM!
						#NUM!
						#NUM!
						#NUM!
						#NUM!
						#NUM!
						#NUM!
						#NUM!
						#NUM!
						#NUM!
						#NUM!
						#NUM!
						#NUM!
						#NUM!
						#NUM!
						#NUM!
						#NUM!
						#NUM!
						#NUM!
						#NUM!
						#NUM!
						#NUM!
						#NUM!
						#NUM!
						#NUM!
						#NUM!
						#NUM!
						#NUM!
						#NUM!
						#NUM!
						#NUM!
						#NUM!
						#NUM!
						#NUM!
						#NUM!
						#NUM!
						#NUM!
						#NUM!
						#NUM!
						#NUM!
						#NUM!
						#NUM!
						#NUM!
						#NUM!
						#NUM!
						#NUM!
						#NUM!
						#NUM!
						#NUM!
						#NUM!
						#NUM!
						#NUM!
						#NUM!
						#NUM!
						#NUM!
						#NUM!
						#NUM!
						#NUM!
						#NUM!
						#NUM!
						#NUM!
						#NUM!
						#NUM!
						#NUM!
						#NUM!
						#NUM!
						#NUM!
						#NUM!
						#NUM!
						#NUM!
						#NUM!
						#NUM!
						#NUM!
						#NUM!
						#NUM!
						#NUM!
						#NUM!
						#NUM!
						#NUM!
						#NUM!
						#NUM!
						#NUM!
						#NUM!
						#NUM!
						#NUM!
						#NUM!
						#NUM!
						#NUM!
						#NUM!
						#NUM!
						#NUM!
						#NUM!
						#NUM!
						#NUM!
						#NUM!
						#NUM!
						#NUM!
						#NUM!
						#NUM!
						#NUM!
						#NUM!
						#NUM!
						#NUM!
						#NUM!
						#NUM!
						#NUM!
						#NUM!
						#NUM!
						#NUM!
						#NUM!
						#NUM!
						#NUM!
						#NUM!
						#NUM!
						#NUM!
						#NUM!
						#NUM!
						#NUM!
						#NUM!
						#NUM!
						#NUM!
						#NUM!
						#NUM!
						#NUM!
						#NUM!
						#NUM!
						#NUM!
						#NUM!
						#NUM!
						#NUM!
						#NUM!
						#NUM!
						#NUM!
						#NUM!
						#NUM!
						#NUM!
						#NUM!
						#NUM!
						#NUM!
						#NUM!
						#NUM!
						#NUM!
						#NUM!
						#NUM!
						#NUM!
						#NUM!
						#NUM!
						#NUM!
						#NUM!
						#NUM!
						#NUM!
						#NUM!
						#NUM!
						#NUM!
						#NUM!
						#NUM!
						#NUM!
						#NUM!
						#NUM!
						#NUM!
						#NUM!
						#NUM!
						#NUM!
						#NUM!
						#NUM!
						#NUM!
						#NUM!
						#NUM!
						#NUM!
						#NUM!
						#NUM!
						#NUM!
						#NUM!
						#NUM!
						#NUM!
						#NUM!
						#NUM!
						#NUM!
						#NUM!
						#NUM!
						#NUM!
						#NUM!
						#NUM!
						#NUM!
						#NUM!
						#NUM!
						#NUM!
						#NUM!
						#NUM!
						#NUM!
						#NUM!
						#NUM!
						#NUM!
						#NUM!
						#NUM!
						#NUM!
						#NUM!
						#NUM!
						#NUM!
						#NUM!
						#NUM!
						#NUM!
						#NUM!
						#NUM!
						#NUM!
						#NUM!
						#NUM!
						#NUM!
						#NUM!
						#NUM!
						#NUM!
						#NUM!
						#NUM!
						#NUM!
						#NUM!
						#NUM!
						#NUM!
						#NUM!
						#NUM!
						#NUM!
						#NUM!
						#NUM!
						#NUM!
						#NUM!
						#NUM!
						#NUM!
						#NUM!
						#NUM!
						#NUM!
						#NUM!
						#NUM!
						#NUM!
						#NUM!
						#NUM!
						#NUM!
						#NUM!
						#NUM!
						#NUM!
						#NUM!
						#NUM!
						#NUM!
						#NUM!
						#NUM!
						#NUM!
						#NUM!
						#NUM!
						#NUM!
						#NUM!
						#NUM!
						#NUM!
						#NUM!
						#NUM!
						#NUM!
						#NUM!
						#NUM!
						#NUM!
						#NUM!
						#NUM!
						#NUM!
						#NUM!
						#NUM!
						#NUM!
						#NUM!
						#NUM!
						#NUM!
						#NUM!
						#NUM!
						#NUM!
						#NUM!
						#NUM!
						#NUM!
						#NUM!
						#NUM!
						#NUM!
						#NUM!
						#NUM!
						#NUM!
						#NUM!
						#NUM!
						#NUM!
						#NUM!
						#NUM!
						#NUM!
						#NUM!
						#NUM!
						#NUM!
						#NUM!
						#NUM!
						#NUM!
						#NUM!
						#NUM!
						#NUM!
						#NUM!
						#NUM!
						#NUM!
						#NUM!
						#NUM!
						#NUM!
						#NUM!
						#NUM!
						#NUM!
						#NUM!
						#NUM!
						#NUM!
						#NUM!
						#NUM!
						#NUM!
						#NUM!
						#NUM!
						#NUM!
						#NUM!
						#NUM!
						#NUM!
						#NUM!
						#NUM!
						#NUM!
						#NUM!
						#NUM!
						#NUM!
						#NUM!
						#NUM!
						#NUM!
						#NUM!
						#NUM!
						#NUM!
						#NUM!
						#NUM!
						#NUM!
						#NUM!
						#NUM!
						#NUM!
						#NUM!
						#NUM!
						#NUM!
						#NUM!
						#NUM!
						#NUM!
						#NUM!
						#NUM!
						#NUM!
						#NUM!
						#NUM!
						#NUM!
						#NUM!
						#NUM!
						#NUM!
						#NUM!
						#NUM!
						#NUM!
						#NUM!
						#NUM!
						#NUM!
						#NUM!
						#NUM!
						#NUM!
						#NUM!
						#NUM!
						#NUM!
						#NUM!
						#NUM!
						#NUM!
						#NUM!
						#NUM!
						#NUM!
						#NUM!
						#NUM!
						#NUM!
						#NUM!
						#NUM!
						#NUM!
						#NUM!
						#NUM!
						#NUM!
						#NUM!
						#NUM!
						#NUM!
						#NUM!
						#NUM!
						#NUM!
						#NUM!
						#NUM!
						#NUM!
						#NUM!
						#NUM!
						#NUM!
						#NUM!
						#NUM!
						#NUM!
						#NUM!
						#NUM!
						#NUM!
						#NUM!
						#NUM!
						#NUM!
						#NUM!
						#NUM!
						#NUM!
						#NUM!
						#NUM!
						#NUM!
						#NUM!
						#NUM!
						#NUM!
						#NUM!
						#NUM!
						#NUM!
						#NUM!
						#NUM!
						#NUM!
						#NUM!
						#NUM!
						#NUM!
						#NUM!
						#NUM!
						#NUM!
						#NUM!
						#NUM!
						#NUM!
						#NUM!
						#NUM!
						#NUM!
						#NUM!
						#NUM!
						#NUM!
						#NUM!
						#NUM!
						#NUM!
						#NUM!
						#NUM!
						#NUM!
						#NUM!
						#NUM!
						#NUM!
						#NUM!
						#NUM!
						#NUM!
						#NUM!
						#NUM!
						#NUM!
						#NUM!
						#NUM!
						#NUM!
						#NUM!
						#NUM!
						#NUM!
						#NUM!
						#NUM!
						#NUM!
						#NUM!
						#NUM!
						#NUM!
						#NUM!
						#NUM!
						#NUM!
						#NUM!
						#NUM!
						#NUM!
						#NUM!
						#NUM!
						#NUM!
						#NUM!
						#NUM!
						#NUM!
						#NUM!
						#NUM!
						#NUM!
						#NUM!
						#NUM!
						#NUM!
						#NUM!
						#NUM!
						#NUM!
						#NUM!
						#NUM!
						#NUM!
						#NUM!
						#NUM!
						#NUM!
						#NUM!
						#NUM!
						#NUM!
						#NUM!
						#NUM!
						#NUM!
						#NUM!
						#NUM!
						#NUM!
						#NUM!
						#NUM!
						#NUM!
						#NUM!
						#NUM!
						#NUM!
						#NUM!
						#NUM!
						#NUM!
						#NUM!
						#NUM!
						#NUM!
						#NUM!
						#NUM!
						#NUM!
						#NUM!
						#NUM!
						#NUM!
						#NUM!
						#NUM!
						#NUM!
						#NUM!
						#NUM!
						#NUM!
						#NUM!
						#NUM!
						#NUM!
						#NUM!
						#NUM!
						#NUM!
						#NUM!
						#NUM!
						#NUM!
						#NUM!
						#NUM!
						#NUM!
						#NUM!
						#NUM!
						#NUM!
						#NUM!
						#NUM!
						#NUM!
						#NUM!
						#NUM!
						#NUM!
						#NUM!
						#NUM!
						#NUM!
						#NUM!
						#NUM!
						#NUM!
						#NUM!
						#NUM!
						#NUM!
						#NUM!
						#NUM!
						#NUM!
						#NUM!
						#NUM!
						#NUM!
						#NUM!
						#NUM!
						#NUM!
						#NUM!
						#NUM!
						#NUM!
						#NUM!
						#NUM!
						#NUM!
						#NUM!
						#NUM!
						#NUM!
						#NUM!
						#NUM!
						#NUM!
						#NUM!
						#NUM!
						#NUM!
						#NUM!
						#NUM!
						#NUM!
						#NUM!
						#NUM!
						#NUM!
						#NUM!
						#NUM!
						#NUM!
						#NUM!
						#NUM!
						#NUM!
						#NUM!
						#NUM!
						#NUM!
						#NUM!
						#NUM!
						#NUM!
						#NUM!
						#NUM!
						#NUM!
						#NUM!
						#NUM!
						#NUM!
						#NUM!
						#NUM!
						#NUM!
						#NUM!
						#NUM!
						#NUM!
						#NUM!
						#NUM!
						#NUM!
						#NUM!
						#NUM!
						#NUM!
						#NUM!
						#NUM!
						#NUM!
						#NUM!
						#NUM!
						#NUM!
						#NUM!
						#NUM!
						#NUM!
						#NUM!
						#NUM!
						#NUM!
						#NUM!
						#NUM!
						#NUM!
						#NUM!
						#NUM!
						#NUM!
						#NUM!
						#NUM!
						#NUM!
						#NUM!
						#NUM!
						#NUM!
						#NUM!
						#NUM!
						#NUM!
						#NUM!
						#NUM!
						#NUM!
						#NUM!
						#NUM!
						#NUM!
						#NUM!
						#NUM!
						#NUM!
						#NUM!
						#NUM!
						#NUM!
						#NUM!
						#NUM!
						#NUM!
						#NUM!
						#NUM!
						#NUM!
						#NUM!
						#NUM!
						#NUM!
						#NUM!
						#NUM!
						#NUM!
						#NUM!
						#NUM!
						#NUM!
						#NUM!
						#NUM!
						#NUM!
						#NUM!
						#NUM!
						#NUM!
						#NUM!
						#NUM!
						#NUM!
						#NUM!
						#NUM!
						#NUM!
						#NUM!
						#NUM!
						#NUM!
						#NUM!
						#NUM!
						#NUM!
						#NUM!
						#NUM!
						#NUM!
						#NUM!
						#NUM!
						#NUM!
						#NUM!
						#NUM!
						#NUM!
						#NUM!
						#NUM!
						#NUM!
						#NUM!
						#NUM!
						#NUM!
						#NUM!
						#NUM!
						#NUM!
						#NUM!
						#NUM!
						#NUM!
						#NUM!
						#NUM!
						#NUM!
						#NUM!
						#NUM!
						#NUM!
						#NUM!
						#NUM!
						#NUM!
						#NUM!
						#NUM!
						#NUM!
						#NUM!
						#NUM!
						#NUM!
						#NUM!
						#NUM!
						#NUM!
						#NUM!
						#NUM!
						#NUM!
						#NUM!
						#NUM!
						#NUM!
						#NUM!
						#NUM!
						#NUM!
						#NUM!
						#NUM!
						#NUM!
						#NUM!
						#NUM!
						#NUM!
						#NUM!
						#NUM!
						#NUM!
						#NUM!
						#NUM!
						#NUM!
						#NUM!
						#NUM!
						#NUM!
						#NUM!
						#NUM!
						#NUM!
						#NUM!
						#NUM!
						#NUM!
						#NUM!
						#NUM!
						#NUM!
						#NUM!
						#NUM!
						#NUM!
						#NUM!
						#NUM!
						#NUM!
						#NUM!
						#NUM!
						#NUM!
						#NUM!
						#NUM!
						#NUM!
						#NUM!
						#NUM!
						#NUM!
						#NUM!
						#NUM!
						#NUM!
						#NUM!
						#NUM!
						#NUM!
						#NUM!
						#NUM!
						#NUM!
						#NUM!
						#NUM!
						#NUM!
						#NUM!
						#NUM!
						#NUM!
						#NUM!
						#NUM!
						#NUM!
						#NUM!
						#NUM!
						#NUM!
						#NUM!
						#NUM!
						#NUM!
						#NUM!
						#NUM!
						#NUM!
						#NUM!
						#NUM!
						#NUM!
						#NUM!
						#NUM!
						#NUM!
						#NUM!
						#NUM!
						#NUM!
						#NUM!
						#NUM!
						#NUM!
						#NUM!
						#NUM!
						#NUM!
						#NUM!
						#NUM!
						#NUM!
						#NUM!
						#NUM!
						#NUM!
						#NUM!
						#NUM!
						#NUM!
						#NUM!
						#NUM!
						#NUM!
						#NUM!
						#NUM!
						#NUM!
						#NUM!
						#NUM!
						#NUM!
						#NUM!
						#NUM!
						#NUM!
						#NUM!
						#NUM!
						#NUM!
						#NUM!
						#NUM!
						#NUM!
						#NUM!
						#NUM!
						#NUM!
						#NUM!
						#NUM!
						#NUM!
						#NUM!
						#NUM!
						#NUM!
						#NUM!
						#NUM!
						#NUM!
						#NUM!
						#NUM!
						#NUM!
						#NUM!
						#NUM!
						#NUM!
						#NUM!
						#NUM!
						#NUM!
						#NUM!
						#NUM!
						#NUM!
						#NUM!
						#NUM!
						#NUM!
						#NUM!
						#NUM!
						#NUM!
						#NUM!
						#NUM!
						#NUM!
						#NUM!
						#NUM!
						#NUM!
						#NUM!
						#NUM!
						#NUM!
						#NUM!
						#NUM!
						#NUM!
						#NUM!
						#NUM!
						#NUM!
						#NUM!
						#NUM!
						#NUM!
						#NUM!
						#NUM!
						#NUM!
						#NUM!
						#NUM!
						#NUM!
						#NUM!
						#NUM!
						#NUM!
						#NUM!
						#NUM!
						#NUM!
						#NUM!
						#NUM!
						#NUM!
						#NUM!
						#NUM!
						#NUM!
						#NUM!
						#NUM!
						#NUM!
						#NUM!
						#NUM!
						#NUM!
						#NUM!
						#NUM!
						#NUM!
						#NUM!
						#NUM!
						#NUM!
						#NUM!
						#NUM!
						#NUM!
						#NUM!
						#NUM!
						#NUM!
						#NUM!
						#NUM!
						#NUM!
						#NUM!
						#NUM!
						#NUM!
						#NUM!
						#NUM!
						#NUM!
						#NUM!
						#NUM!
						#NUM!
						#NUM!
						#NUM!
						#NUM!
						#NUM!
						#NUM!
						#NUM!
						#NUM!
						#NUM!
						#NUM!
						#NUM!
						#NUM!
						#NUM!
						#NUM!
						#NUM!
						#NUM!
						#NUM!
						#NUM!
						#NUM!
						#NUM!
						#NUM!
						#NUM!
						#NUM!
						#NUM!
						#NUM!
						#NUM!
						#NUM!
						#NUM!
						#NUM!
						#NUM!
						#NUM!
						#NUM!
						#NUM!
						#NUM!
						#NUM!
						#NUM!
						#NUM!
						#NUM!
						#NUM!
						#NUM!
						#NUM!
						#NUM!
						#NUM!
						#NUM!
						#NUM!
						#NUM!
						#NUM!
						#NUM!
						#NUM!
						#NUM!
						#NUM!
						#NUM!
						#NUM!
						#NUM!
						#NUM!
						#NUM!
						#NUM!
						#NUM!
						#NUM!
						#NUM!
						#NUM!
						#NUM!
						#NUM!
						#NUM!
						#NUM!
						#NUM!
						#NUM!
						#NUM!
						#NUM!
						#NUM!
						#NUM!
						#NUM!
						#NUM!
						#NUM!
						#NUM!
						#NUM!
						#NUM!
						#NUM!
						#NUM!
						#NUM!
						#NUM!
						#NUM!
						#NUM!
						#NUM!
						#NUM!
						#NUM!
						#NUM!
						#NUM!
						#NUM!
						#NUM!
						#NUM!
						#NUM!
						#NUM!
						#NUM!
						#NUM!
						#NUM!
						#NUM!
						#NUM!
						#NUM!
						#NUM!
						#NUM!
						#NUM!
						#NUM!
						#NUM!
						#NUM!
						#NUM!
						#NUM!
						#NUM!
						#NUM!
						#NUM!
						#NUM!
						#NUM!
						#NUM!
						#NUM!
						#NUM!
						#NUM!
						#NUM!
						#NUM!
						#NUM!
						#NUM!
						#NUM!
						#NUM!
						#NUM!
						#NUM!
						#NUM!
						#NUM!
						#NUM!
						#NUM!
						#NUM!
						#NUM!
						#NUM!
						#NUM!
						#NUM!
						#NUM!
						#NUM!
						#NUM!
						#NUM!
						#NUM!
						#NUM!
						#NUM!
						#NUM!
						#NUM!
						#NUM!
						#NUM!
						#NUM!
						#NUM!
						#NUM!
						#NUM!
						#NUM!
						#NUM!
						#NUM!
						#NUM!
						#NUM!
						#NUM!
						#NUM!
						#NUM!
						#NUM!
						#NUM!
						#NUM!
						#NUM!
						#NUM!
						#NUM!
						#NUM!
						#NUM!
						#NUM!
						#NUM!
						#NUM!
						#NUM!
						#NUM!
						#NUM!
						#NUM!
						#NUM!
						#NUM!
						#NUM!
						#NUM!
						#NUM!
						#NUM!
						#NUM!
						#NUM!
						#NUM!
						#NUM!
						#NUM!
						#NUM!
						#NUM!
						#NUM!
						#NUM!
						#NUM!
						#NUM!
						#NUM!
						#NUM!
						#NUM!
						#NUM!
						#NUM!
						#NUM!
						#NUM!
						#NUM!
						#NUM!
						#NUM!
						#NUM!
						#NUM!
						#NUM!
						#NUM!
						#NUM!
						#NUM!
						#NUM!
[truncated: 1,046,576+ more rows]
