# Supplementary material for: Expression profiling of spinal cord dorsal horn in a rat model of complex regional pain syndrome type-I uncovers potential mechanisms mediating pain and neuroinflammation responses
Source: J Neuroinflammation. 2020 May 23;17:162. doi: 10.1186/s12974-020-01834-0 (PMC7245895; doi:10.1186/s12974-020-01834-0)
Supplement: Supplementary file 9 — Additional file 9: Suppl. Table 9. KEGG analysis. [file 12974_2020_1834_MOESM9_ESM.xlsx]

## Sheet: KEGG
Category	Term	Count	%	P Value	Gene ID	List Total	Pop Hits	Pop Total	Fold Enrichment	Bonferroni	Benjamini	FDR
KEGG_PATHWAY	rno05150:Staphylococcus aureus infection	18	4.13793	1.36455e-15	24233, 289211, 362634, 294270, 308995, 29687, 100911854, 294274, 25021, 304966, 294273, 298566, 100911825, 24231, 309684, 24232, 295279, 155012	178	54	7749	14.5112	2.45137e-13	2.45137e-13	1.64313e-12
KEGG_PATHWAY	rno04380:Osteoclast differentiation	24	5.51724	8.86274e-15	497931, 59086, 308350, 366126, 683463, 66021, 29337, 114553, 289211, 298947, 690955, 89829, 500904, 79129, 304966, 100911825, 367901, 24494, 364018, 25732, 361537, 361493, 295279, 307403	178	129	7749	8.09929	1.63425e-12	8.17124e-13	1.09801e-11
KEGG_PATHWAY	rno05140:Leishmaniasis	17	3.90805	3.76261e-12	59086, 310553, 114553, 294270, 500904, 79129, 294274, 25021, 304966, 294273, 116689, 100911825, 24494, 364018, 309684, 24232, 295279	178	72	7749	10.2788	6.92329e-10	2.30776e-10	4.65166e-09
KEGG_PATHWAY	rno04145:Phagosome	25	5.74713	8.10324e-12	310553, 114553, 360323, 289211, 103689996, 414788, 294270, 24773, 500904, 79129, 100911854, 502902, 304966, 294274, 25021, 294273, 100911825, 364018, 414790, 100909441, 309684, 50654, 24232, 295279, 294213	178	193	7749	5.63908	1.49099e-09	3.72747e-10	1.00177e-08
KEGG_PATHWAY	rno05152:Tuberculosis	21	4.82759	4.60041e-09	59086, 310553, 64171, 289211, 305354, 25441, 294270, 502902, 294274, 25021, 304966, 294273, 100911825, 24494, 338457, 100363502, 50654, 309684, 24232, 295279, 117539	178	182	7749	5.02312	8.46474e-07	1.69295e-07	5.68734e-06
KEGG_PATHWAY	rno04666:Fc gamma R-mediated phagocytosis	15	3.44828	5.8179e-09	497931, 298975, 114553, 29337, 289211, 366957, 298947, 360509, 24699, 54227, 25156, 317371, 287942, 25734, 295279	178	85	7749	7.68242	1.07049e-06	1.78416e-07	7.19248e-06
KEGG_PATHWAY	rno05133:Pertussis	13	2.98851	7.59873e-08	29687, 25021, 24233, 298566, 24494, 282817, 287362, 292060, 24231, 309684, 24232, 362634, 24773	178	73	7749	7.75258	1.39816e-05	1.99738e-06	9.39406e-05
KEGG_PATHWAY	rno04650:Natural killer cell mediated cytotoxicity	13	2.98851	2.04335e-06	497931, 304966, 116689, 29337, 25156, 366957, 361537, 298947, 64025, 309684, 25441, 308995, 292450	178	98	7749	5.77488	0.000375906	4.6996e-05	0.0025261
KEGG_PATHWAY	rno04662:B cell receptor signaling pathway	11	2.52874	3.17762e-06	497931, 116689, 29337, 367901, 100363332, 25156, 289211, 362046, 366957, 298947, 365367	178	69	7749	6.94016	0.000584513	6.49628e-05	0.00392833
KEGG_PATHWAY	rno04610:Complement and coagulation cascades	11	2.52874	4.7229e-06	100911854, 29687, 100911545, 24233, 298566, 60327, 29243, 24231, 24232, 362634, 155012	178	72	7749	6.65098	0.000868638	8.68978e-05	0.00583861
KEGG_PATHWAY	rno05416:Viral myocarditis	12	2.75862	5.62353e-06	294274, 294273, 56822, 360323, 366957, 414790, 100363502, 414788, 309684, 294270, 294213, 308995	178	90	7749	5.80449	0.0010342	9.40621e-05	0.00695197
KEGG_PATHWAY	rno05323:Rheumatoid arthritis	12	2.75862	5.62353e-06	59086, 310553, 294274, 498666, 294273, 56822, 24494, 25732, 309684, 171045, 294270, 308995	178	90	7749	5.80449	0.0010342	9.40621e-05	0.00695197
KEGG_PATHWAY	rno05144:Malaria	10	2.29885	6.49523e-06	59086, 310553, 103694857, 24494, 24440, 338457, 309684, 361619, 360504, 308995	178	59	7749	7.37859	0.00119441	9.95889e-05	0.00802955
KEGG_PATHWAY	rno05322:Systemic lupus erythematosus	14	3.21839	8.95352e-06	56822, 24233, 498894, 362634, 294270, 29687, 294274, 304966, 294273, 298566, 24231, 24232, 103690002, 295279	178	132	7749	4.61721	0.0016461	0.000126719	0.0110684
KEGG_PATHWAY	rno04670:Leukocyte transendothelial migration	13	2.98851	1.32221e-05	497931, 79129, 305341, 25021, 114553, 29337, 364018, 25156, 366957, 298947, 309684, 500904, 308995	178	117	7749	4.83708	0.00242993	0.000173763	0.0163449
KEGG_PATHWAY	rno05142:Chagas disease (American trypanosomiasis)	12	2.75862	2.99174e-05	29687, 497931, 59086, 310553, 298566, 24494, 338457, 85240, 89788, 298947, 24232, 362634	178	107	7749	4.88228	0.00548976	0.000366925	0.0369796
KEGG_PATHWAY	rno05134:Legionellosis	9	2.06897	4.02036e-05	298784, 310553, 25021, 191568, 24494, 282817, 100363502, 309684, 24232	178	57	7749	6.87374	0.00737033	0.000462244	0.0496911
KEGG_PATHWAY	rno04062:Chemokine signaling pathway	15	3.44828	4.92032e-05	497931, 114553, 79113, 100912034, 366957, 85240, 298947, 171056, 360509, 690825, 25156, 317371, 498335, 287942, 25734	178	177	7749	3.6893	0.00901276	0.000532424	0.0608114
KEGG_PATHWAY	rno04620:Toll-like receptor signaling pathway	11	2.52874	6.76796e-05	497931, 310553, 56822, 296953, 317468, 116596, 24494, 338457, 298947, 684440, 305354	178	97	7749	4.93681	0.0123762	0.00069162	0.083638
KEGG_PATHWAY	rno04612:Antigen processing and presentation	11	2.52874	6.76796e-05	294274, 294273, 360323, 103689996, 414790, 24932, 414788, 50654, 290644, 294270, 294213	178	97	7749	4.93681	0.0123762	0.00069162	0.083638
KEGG_PATHWAY	rno05332:Graft-versus-host disease	9	2.06897	0.000117321	294274, 294273, 56822, 24494, 360323, 414790, 414788, 294270, 294213	178	66	7749	5.93641	0.0213569	0.00113558	0.144943
KEGG_PATHWAY	rno04514:Cell adhesion molecules (CAMs)	14	3.21839	0.000145996	56822, 360323, 24932, 414788, 294270, 308995, 294274, 25021, 294273, 24699, 414790, 25752, 309684, 294213	178	172	7749	3.54344	0.0265075	0.00134236	0.18034
KEGG_PATHWAY	rno05143:African trypanosomiasis	7	1.6092	0.000196205	103694857, 24494, 24440, 338457, 85240, 361619, 360504	178	38	7749	8.01937	0.0354613	0.00171782	0.242292
KEGG_PATHWAY	rno04940:Type I diabetes mellitus	9	2.06897	0.00031725	294274, 294273, 56822, 24494, 360323, 414790, 414788, 294270, 294213	178	76	7749	5.15531	0.0567116	0.00265026	0.391499
KEGG_PATHWAY	rno05168:Herpes simplex infection	15	3.44828	0.000404748	310553, 360323, 103689996, 414788, 89829, 294270, 294274, 294273, 24494, 100912262, 338457, 414790, 100363502, 24232, 294213	178	216	7749	3.02317	0.071782	0.0032334	0.499228
KEGG_PATHWAY	rno05164:Influenza A	13	2.98851	0.000520123	497931, 282817, 287362, 298947, 24691, 89829, 294270, 294274, 294273, 683849, 317468, 24494, 100363502	178	171	7749	3.30958	0.0912884	0.0039807	0.641115
KEGG_PATHWAY	rno04640:Hematopoietic cell lineage	9	2.06897	0.000533886	298518, 25021, 29185, 24494, 24932, 307403, 295279, 294270, 365367	178	82	7749	4.77809	0.093588	0.00392274	0.658028
KEGG_PATHWAY	rno04672:Intestinal immune network for IgA production	7	1.6092	0.000643828	59086, 294274, 498666, 294273, 56822, 690369, 294270	178	47	7749	6.48374	0.11175	0.00454742	0.793039
KEGG_PATHWAY	rno05321:Inflammatory bowel disease (IBD)	8	1.83908	0.000656524	59086, 310553, 294274, 294273, 24494, 308977, 373540, 294270	178	65	7749	5.35799	0.113824	0.00446556	0.80862
KEGG_PATHWAY	rno05146:Amoebiasis	10	2.29885	0.00100747	497931, 59086, 310553, 25021, 24494, 84352, 85240, 89788, 298947, 309684	178	112	7749	3.88694	0.169285	0.00660197	1.2384
KEGG_PATHWAY	rno05330:Allograft rejection	8	1.83908	0.00102738	294274, 294273, 56822, 360323, 414790, 414788, 294270, 294213	178	70	7749	4.97528	0.172326	0.0065007	1.26273
KEGG_PATHWAY	rno04621:NOD-like receptor signaling pathway	7	1.6092	0.00180253	298784, 191568, 64171, 24494, 58923, 287362, 282817	178	57	7749	5.34624	0.282488	0.0110045	2.20574
KEGG_PATHWAY	rno05320:Autoimmune thyroid disease	8	1.83908	0.00180318	294274, 294273, 56822, 360323, 414790, 414788, 294270, 294213	178	77	7749	4.52298	0.282573	0.0106552	2.20651
KEGG_PATHWAY	rno04060:Cytokine-cytokine receptor interaction	13	2.98851	0.00195644	59086, 298518, 171081, 498666, 156767, 24494, 308977, 690369, 498335, 373540, 307403, 117539, 171056	178	199	7749	2.84391	0.302559	0.0111974	2.39198
KEGG_PATHWAY	rno05166:HTLV-I infection	16	3.67816	0.00246335	497931, 59086, 366126, 360323, 298947, 414788, 294270, 308995, 294274, 294273, 25389, 690369, 414790, 309684, 294213, 24230	178	289	7749	2.41017	0.3648	0.0136578	3.0031
KEGG_PATHWAY	rno04668:TNF signaling pathway	9	2.06897	0.00338009	497931, 246208, 156767, 116596, 24494, 298947, 246240, 171045, 89829	178	109	7749	3.59453	0.463662	0.0181564	4.09939
KEGG_PATHWAY	rno05202:Transcriptional misregulation in cancer	11	2.52874	0.00355829	24484, 25021, 366126, 56822, 24252, 171045, 307403, 295279, 304663, 315532, 170929	178	160	7749	2.99294	0.481022	0.0185653	4.31116
KEGG_PATHWAY	rno04015:Rap1 signaling pathway	13	2.98851	0.0038306	497931, 296269, 366957, 500317, 85240, 298947, 308995, 25021, 114705, 287942, 309684, 499537, 307403	178	216	7749	2.62008	0.506476	0.0194251	4.63394
KEGG_PATHWAY	rno04664:Fc epsilon RI signaling pathway	7	1.6092	0.00475534	497931, 29337, 367901, 25156, 366957, 298947, 25441	178	69	7749	4.41646	0.584	0.0234258	5.72263
KEGG_PATHWAY	rno03010:Ribosome	11	2.52874	0.00591988	100362149, 685963, 100360679, 29257, 57809, 122772, 64640, 100360841, 29304, 294282, 100359687	178	172	7749	2.78413	0.664621	0.0283405	7.07738
KEGG_PATHWAY	rno05340:Primary immunodeficiency	5	1.14943	0.00965409	24699, 367901, 103689996, 24932, 365367	178	37	7749	5.88293	0.8322	0.0447372	11.3018
KEGG_PATHWAY	rno04660:T cell receptor signaling pathway	8	1.83908	0.010029	497931, 116689, 24699, 116596, 100363332, 25156, 24932, 298947	178	105	7749	3.31685	0.843493	0.0453079	11.716
KEGG_PATHWAY	rno04810:Regulation of actin cytoskeleton	12	2.75862	0.0107891	497931, 298975, 25021, 315348, 54227, 25156, 317371, 366957, 298947, 287942, 309684, 308995	178	217	7749	2.40739	0.864121	0.0475166	12.5504
KEGG_PATHWAY	rno04611:Platelet activation	9	2.06897	0.0119723	309186, 497931, 29337, 24886, 367901, 84352, 85240, 298947, 25441	178	135	7749	2.90225	0.890977	0.0513986	13.8347
KEGG_PATHWAY	rno04630:Jak-STAT signaling pathway	9	2.06897	0.0119723	497931, 298518, 171081, 116689, 308977, 690369, 298947, 89829, 117539	178	135	7749	2.90225	0.890977	0.0513986	13.8347
KEGG_PATHWAY	rno05169:Epstein-Barr virus infection	9	2.06897	0.0198694	497931, 29337, 360323, 414790, 298947, 414788, 365367, 294213, 308995	178	148	7749	2.64732	0.975097	0.0822944	21.9728
KEGG_PATHWAY	rno05310:Asthma	4	0.91954	0.0329697	294274, 294273, 25441, 294270	178	31	7749	5.61725	0.997906	0.130813	33.9306
KEGG_PATHWAY	rno05100:Bacterial invasion of epithelial cells	6	1.37931	0.0373972	497931, 54227, 317371, 288077, 298947, 287942	178	81	7749	3.22472	0.9991	0.144309	37.5745
KEGG_PATHWAY	rno04623:Cytosolic DNA-sensing pathway	5	1.14943	0.0385171	24494, 282817, 498840, 246240, 171091	178	56	7749	3.88694	0.999273	0.145393	38.4664
KEGG_PATHWAY	rno05020:Prion diseases	4	0.91954	0.0387232	29687, 298566, 24494, 362634	178	33	7749	5.27681	0.999302	0.143251	38.6293
KEGG_PATHWAY	rno05145:Toxoplasmosis	7	1.6092	0.0476543	59086, 310553, 294274, 294273, 100363502, 294270, 117539	178	115	7749	2.64988	0.999875	0.170698	45.318
KEGG_PATHWAY	rno04064:NF-kappa B signaling pathway	6	1.37931	0.052505	498666, 29337, 24494, 367901, 100363332, 170929	178	89	7749	2.93486	0.999951	0.183335	48.6633
KEGG_PATHWAY	rno04210:Apoptosis	5	1.14943	0.0527346	497931, 171081, 100363502, 298947, 83584	178	62	7749	3.51078	0.999953	0.180751	48.8169
KEGG_PATHWAY	rno05210:Colorectal cancer	5	1.14943	0.0580291	497931, 59086, 366957, 100363502, 298947	178	64	7749	3.40107	0.999983	0.194007	52.2434
KEGG_PATHWAY	rno04071:Sphingolipid signaling pathway	7	1.6092	0.0641743	497931, 100911796, 366957, 85240, 298947, 25370, 25441	178	124	7749	2.45755	0.999995	0.209186	55.9554
KEGG_PATHWAY	rno05200:Pathways in cancer	15	3.44828	0.0685568	59086, 497931, 298518, 366126, 29337, 100912034, 366957, 85240, 500317, 298947, 690825, 100363502, 287942, 24252, 307403	178	396	7749	1.649	0.999998	0.218516	58.4386
KEGG_PATHWAY	rno04142:Lysosome	7	1.6092	0.0703453	287435, 25732, 252929, 25425, 25424, 89783, 50654	178	127	7749	2.3995	0.999999	0.220064	59.4145
KEGG_PATHWAY	rno04932:Non-alcoholic fatty liver disease (NAFLD)	8	1.83908	0.0773589	497931, 59086, 24494, 100363502, 24252, 298947, 171078, 89829	178	162	7749	2.14981	1	0.236131	63.0417
KEGG_PATHWAY	rno04066:HIF-1 signaling pathway	6	1.37931	0.0836357	497931, 25059, 29337, 296269, 298947, 29304	178	102	7749	2.56081	1	0.249472	66.0327
KEGG_PATHWAY	rno05162:Measles	7	1.6092	0.0884201	497931, 310553, 317468, 24494, 289211, 338457, 298947	178	135	7749	2.2573	1	0.258323	68.1613
